# Supplementary material for: F8 gene inversion and duplication cause no obvious hemophilia A phenotype
Source: Front Genet. 2023 Feb 9;14:1098795. doi: 10.3389/fgene.2023.1098795 (PMC9947239; doi:10.3389/fgene.2023.1098795)
Supplement: Supplementary file 3 [file Table1.xlsx]

## Sheet: S1
	Values indicate the read counts after normalization by DESeq2
	Father(I-2)	Mother(I-1)	Brother(II-4)	Sister(II-2)	ref_Male_mean (GTEx database (v8))	ref_Male_median (GTEx database (v8))	ref_Female_mean (GTEx database (v8))	ref_Female_median (GTEx database (v8))
5S_rRNA	0	0	0	0	0	0	0	0
5_8S_rRNA	0	0	0	0	0	0	0	0
7SK	216.478	176.211	194.378	215.284	0	0	0	0
A1BG	3.93596	0	0	0	128.254	133.754	128.644	134.516
A1BG-AS1	0	0	0	0	46.2093	49.0431	52.025	55.585
A1CF	0	0	0	0	38.6649	1.11462	35.9446	1.1117
A2M	59.0394	57.7581	49.5472	27.2757	294.231	225.152	343.365	188.989
A2M-AS1	10.8239	8.81056	24.7736	8.7672	15.0888	14.49	15.1346	13.3404
A2ML1	6.88793	5.87371	3.81133	13.6379	17.9179	8.91692	17.9723	8.89359
A2ML1-AS1	531.354	427.802	264.887	59.4222	0	0	0	0
A2ML1-AS2	0	0	0	0	0	0	0	0
A2MP1	29.5197	42.0949	16.1981	50.655	6.60133	5.57308	5.67546	4.4468
A3GALT2	0	0	0	1.94827	16.0318	10.0315	19.8641	13.3404
A4GALT	0	2.93685	3.81133	1.94827	73.5577	37.8969	69.0514	32.2393
A4GNT	0	0	0	4.87067	0.943047	0	0.94591	0
AA06	0	0	0	0	0	0	0	0
AAAS	1296.9	1277.53	1307.28	1345.28	891.179	996.466	818.212	887.136
AACS	406.388	355.359	517.387	416.929	274.427	306.519	260.125	292.377
AACSP1	0	0	0	0	0	0	0	0
AADAC	0	0	0	0	7.54438	0	8.51319	1.1117
AADACL2	0	0	0	0	0.943047	0	0.94591	0
AADACL2-AS1	0	0	0	0	0	0	0	0
AADACL3	0	0	3.81133	0	0.943047	0	0.94591	0
AADACL4	0	0	3.81133	0	0	0	0	0
AADACP1	0	0	0	0	0.943047	0	0.94591	0
AADAT	0	0	0	4.87067	6.60133	2.22923	4.72955	2.2234
AAED1	153.502	163.485	136.255	185.085	151.831	176.109	142.832	162.308
AAGAB	667.145	679.392	653.642	775.411	722.374	845.993	707.541	814.875
AAK1	850.167	834.067	707.001	757.876	1519.25	1698.67	1505.89	1712.02
AAMDC	25.5837	18.6001	12.3868	18.5085	41.4941	41.2408	38.7823	40.0212
AAMP	2861.44	2454.23	2514.52	2377.86	1585.26	1798.99	1423.59	1590.84
AANAT	76.7512	130.201	107.67	52.6032	23.5762	21.1777	27.4314	24.4574
AAR2	1146.35	1085.66	950.926	995.565	618.639	702.208	616.733	710.376
AARD	0	0	0	1.94827	1.88609	1.11462	1.89182	0
AARS	1396.28	1543.81	1683.65	1517.7	1129.77	1269.55	1033.88	1063.9
AARS2	0	0	0	0	281.028	307.634	264.855	277.925
AARSD1	0	0	0	0	316.864	347.76	293.232	312.387
AARSP1	0	0	0	0	0	0	0	0
AASDH	190.894	176.211	198.189	183.137	156.546	174.995	158.913	184.542
AASDHPPT	10.8239	0	12.3868	18.5085	240.477	270.852	254.45	283.483
AASS	0	5.87371	0	4.87067	21.6901	18.9485	21.7559	17.7872
AATBC	0	0	0	0	238.591	205.089	205.262	198.994
AATF	2780.75	2708.76	2530.72	2713.94	1956.82	2105.51	1864.39	2056.64
AATK	5319.45	4820.36	3440.67	5467.81	5866.7	5726.89	6773.66	7452.83
AATK-AS1	3.93596	0	3.81133	11.6896	0	0	0	0
AB015752.3	0	5.87371	3.81133	11.6896	0	0	0.94591	0
AB019438.66	0	0	0	1.94827	0	0	0	0
AB019440.50	0	8.81056	0	1.94827	0	0	0	0
AB019441.29	10.8239	8.81056	28.5849	45.7843	13.2027	12.2608	12.2968	12.2287
ABALON	0	0	0	0	55.6398	41.2408	67.1596	44.468
ABAT	256.821	176.211	190.566	152.939	698.798	664.311	789.835	771.519
ABBA01000934.1	0	0	0	0	0	0	0	0
ABC11-4932300O16.1	0	0	0	0	0	0	0	0
ABC12-47043100G14.2	0	0	0	0	0	0	0	0
ABC12-47964100C23.1	0	0	0	0	0	0	0	0
ABC13-47488600E17.1	0	0	0	0	47.1524	42.3554	47.2955	42.2446
ABC13-47656900H15.1	0	0	0	0	2.82914	2.22923	2.83773	2.2234
ABC14-1188822O7.1	0	0	0	0	0	0	0	0
ABC7-42389800N19.1	4286.26	2660.79	3622.66	2618.47	1101.48	1138.02	981.854	1004.98
ABC7-42404400C24.1	0	0	0	0	0.943047	0	0.94591	0
ABC7-42418200C9.1	0	0	0	0	0	0	0	0
ABC7-43046700E7.1	0	0	0	0	6.60133	4.45846	6.62137	5.5585
ABC7-481722F1.1	0	0	0	0	3.77219	1.11462	4.72955	2.2234
ABC7-481722F1.2	0	0	0	0	0	0	0	0
ABC8-43014700C16.1	0	0	0	0	0	0	0	0
ABCA1	476.251	218.306	318.246	478.3	1552.26	1374.32	1733.85	1561.94
ABCA10	10.8239	11.7474	16.1981	20.4568	16.0318	16.7192	16.0805	17.7872
ABCA11P	0	2.93685	0	1.94827	8.48742	8.91692	9.4591	10.0053
ABCA12	0	5.87371	0	6.81894	1.88609	1.11462	1.89182	0
ABCA13	14.7598	8.81056	20.9623	18.5085	665.791	261.935	757.674	224.563
ABCA17P	14.7598	5.87371	8.57548	11.6896	4.71524	4.45846	4.72955	4.4468
ABCA2	9100.92	6040.13	6298.22	6675.74	7372.74	8194.65	7944.7	8814.66
ABCA3	688.793	424.865	545.972	483.17	218.787	215.121	212.83	204.553
ABCA4	10.8239	5.87371	0	4.87067	3.77219	2.22923	2.83773	2.2234
ABCA5	91.511	75.3793	65.7454	98.3875	248.021	258.591	258.233	289.042
ABCA6	21.6478	2.93685	0	8.7672	17.9179	14.49	16.0805	13.3404
ABCA7	19044.1	20364.2	18763.2	20435.4	15047.3	16518.6	14559.4	16060.7
ABCA8	0	0	0	0	16.9748	11.1462	16.0805	11.117
ABCA9	0	8.81056	3.81133	4.87067	14.1457	11.1462	14.1886	11.117
ABCA9-AS1	0	0	0	0	0	0	0	0
ABCB1	355.22	239.843	260.123	320.49	200.869	197.287	201.479	158.973
ABCB10	183.022	206.559	169.604	191.904	359.301	327.697	369.851	340.18
ABCB10P1	0	0	0	0	0	0	0	0
ABCB10P3	0	0	0	0	0	0	0	0
ABCB10P4	0	0	0	0	0	0	0	0
ABCB11	0	0	0	0	2.82914	1.11462	3.78364	2.2234
ABCB4	40.3436	45.0318	90.519	57.4739	37.7219	34.5531	35.9446	34.4627
ABCB5	3.93596	5.87371	3.81133	0	3.77219	1.11462	3.78364	1.1117
ABCB6	0	0	0	0	59.412	47.9285	65.2678	54.4733
ABCB7	549.066	466.96	492.614	471.481	407.396	473.712	387.823	440.233
ABCB8	1396.28	1331.37	1489.28	1334.56	730.861	821.472	668.758	724.828
ABCB9	69.8633	112.579	157.217	100.336	187.666	202.86	181.615	198.994
ABCC1	1381.52	1024.96	906.143	1050.12	1264.63	1296.3	1184.28	1197.3
ABCC10	1080.42	837.004	963.313	828.014	757.267	829.274	691.46	734.833
ABCC11	0	0	0	1.94827	11.3166	4.45846	14.1886	5.5585
ABCC12	0	0	0	0	0.943047	0	0.94591	0
ABCC13	172.198	309.349	161.029	144.172	361.187	188.37	362.283	206.776
ABCC2	65.9273	96.9162	53.3586	34.0947	215.958	164.963	259.179	247.909
ABCC3	2336.98	1838.47	1922.81	1158.25	761.039	724.5	723.621	667.019
ABCC4	520.53	679.392	529.774	466.61	269.711	244.101	294.178	265.696
ABCC5	729.136	570.729	661.265	938.091	1200.5	1292.95	1387.65	1550.82
ABCC5-AS1	0	0	0	0	0	0	0	0
ABCC6	893.463	728.34	827.058	895.229	99.963	100.315	96.4828	96.7178
ABCC6P1	3.93596	2.93685	8.57548	0	2.82914	0	2.83773	1.1117
ABCC6P2	0	0	0	0	0.943047	0	0	0
ABCC8	0	0	0	0	3.77219	2.22923	2.83773	2.2234
ABCC9	0	0	0	0	7.54438	5.57308	8.51319	5.5585
ABCD1	608.106	512.971	479.274	522.136	1368.36	1367.63	1292.11	1398.52
ABCD1P2	0	0	0	0	0	0	0	0
ABCD1P3	0	0	0	0	0	0	0	0
ABCD1P4	0	0	0	0	0	0	0	0
ABCD1P5	0	0	0	0	0	0	0	0
ABCD2	61.9913	109.643	86.7077	86.6979	50.9245	46.8138	53.9169	46.6914
ABCD3	179.086	190.896	178.179	176.318	291.402	304.29	320.663	351.297
ABCD4	556.938	585.413	591.708	489.989	602.607	676.572	576.059	623.663
ABCE1	0	24.4738	16.1981	6.81894	311.206	343.302	328.231	366.861
ABCF1	2667.6	2517.86	2365.88	2142.12	1624.87	1809.02	1453.86	1497.46
ABCF2	1490.74	1535	1505.47	1468.99	964.737	1105.7	911.857	1042.77
ABCF2P1	6.88793	0	0	0	0	0	0	0
ABCF2P2	0	0	0	0	0	0	0	0
ABCF3	0	0	0	0	1304.23	1467.95	1206.04	1286.24
ABCG1	1590.13	1125.79	1493.09	1462.17	1049.61	1061.11	1145.5	1070.57
ABCG2	14.7598	57.7581	20.9623	6.81894	66.9563	42.3554	65.2678	44.468
ABCG4	0	5.87371	0	0	1.88609	1.11462	3.78364	1.1117
ABCG5	0	0	0	0	3.77219	1.11462	2.83773	1.1117
ABCG8	0	0	0	0	1.88609	0	0.94591	0
ABHD1	29.5197	21.5369	49.5472	20.4568	12.2596	12.2608	10.405	10.0053
ABHD10	344.396	461.086	475.463	418.878	308.376	338.843	327.285	375.754
ABHD11	535.29	485.56	607.906	524.084	397.966	413.522	416.2	424.669
ABHD11-AS1	0	0	0	0	23.5762	11.1462	24.5937	14.4521
ABHD12	1424.82	880.077	1207.24	1053.04	777.071	871.629	687.677	749.285
ABHD12B	0	0	0	0	63.1842	44.5846	82.2942	66.7019
ABHD13	340.46	381.791	339.208	386.731	650.702	702.208	713.216	767.072
ABHD14A	0	0	0	0	252.737	268.622	228.91	229.01
ABHD14B	0	0	0	0	1705.03	1777.81	1470.89	1464.11
ABHD15	0	0	0	0	439.46	439.158	384.985	367.972
ABHD15-AS1	0	0	0	0	0	0	0	0
ABHD16A	0	0	0	0	3553.4	3704.98	3621.89	3991
ABHD17A	22637.7	13722.9	18250.5	16665.5	5461.19	5880.71	4726.71	4865.91
ABHD17AP1	0	0	0	0	12.2596	11.1462	10.405	8.89359
ABHD17AP3	0	0	0	0	5.65828	5.57308	4.72955	4.4468
ABHD17AP4	40.3436	5.87371	33.3491	6.81894	4.71524	4.45846	4.72955	4.4468
ABHD17AP5	59.0394	39.1581	20.9623	30.1981	13.2027	12.2608	15.1346	14.4521
ABHD17AP6	0	0	3.81133	0	10.3735	8.91692	9.4591	7.78189
ABHD17AP7	0	0	0	0	0	0	0	0
ABHD17AP8	0	0	0	0	0	0	0	0
ABHD17AP9	0	0	0	0	0	0	0	0
ABHD17B	201.718	200.685	206.764	196.775	393.251	431.356	389.715	438.009
ABHD17C	44.2795	48.9476	40.9717	50.655	83.9312	75.7939	97.4287	86.7125
ABHD18	0	0	0	0	285.743	322.124	304.583	335.733
ABHD2	4817.61	4074.4	3432.1	4779.1	6824.83	6934.02	7191.75	7597.35
ABHD3	854.103	758.687	851.831	949.78	959.079	946.309	1080.23	1136.16
ABHD4	1615.71	1516.4	1774.17	1991.13	2317.07	2551.35	2318.43	2584.7
ABHD5	1981.76	1510.52	1675.08	2096.34	4372.91	4407.19	4477.94	4888.14
ABHD6	248.949	154.674	210.576	149.042	164.09	170.536	172.156	177.872
ABHD8	80.6871	75.3793	53.3586	86.6979	460.207	472.597	452.145	474.696
ABI1	1586.19	1513.46	1534.06	1684.28	3382.71	3765.17	3654.05	4025.46
ABI1P1	0	0	0	0	0	0	0	0
ABI2	21.6478	39.1581	16.1981	11.6896	267.825	285.342	245.937	260.138
ABI3	6887.93	3528.14	5045.24	3748.47	2725.41	2716.32	2269.24	2077.77
ABI3BP	10.8239	0	8.57548	4.87067	19.804	12.2608	19.8641	13.3404
ABL1	912.158	764.561	773.699	766.643	823.28	818.128	725.513	678.136
ABL2	310.941	306.412	202.953	347.766	428.143	460.336	457.82	489.148
ABLIM1	1051.88	1962.8	1890.42	1989.18	1435.32	1372.09	1364.95	1396.29
ABLIM2	425.084	179.148	256.312	208.465	40.551	32.3238	53.9169	28.9042
ABLIM3	6.88793	11.7474	8.57548	13.6379	472.467	419.095	498.495	472.472
ABO	40.3436	21.5369	40.9717	37.0171	81.102	64.6477	88.9155	64.4786
ABR	6122.38	5812.04	5645.53	5481.45	4684.11	5032.49	4963.19	5411.75
ABRA	0	0	0	0	3.77219	2.22923	8.51319	2.2234
ABRACL	982.022	1082.72	1062.41	1102.72	811.02	910.641	804.969	902.7
ABT1	1428.75	1526.19	1298.71	1597.58	851.571	992.008	835.238	1002.75
ABT1P1	0	0	0	0	0	0	0	0
ABTB1	46400	45717	46038	45752.1	37353.2	32748.5	39697.9	37097.4
ABTB2	285.357	190.896	128.632	121.767	98.0769	99.2008	102.158	102.276
AC000032.2	0	0	0	0	0	0	0	0
AC000035.3	0	0	0	0	0	0	0	0
AC000036.4	0	0	0	0	0	0	0	0
AC000041.8	0	0	0	0	0	0	0	0
AC000067.1	0	0	0	0	0	0	0	0
AC000068.10	0	0	0	0	2.82914	2.22923	1.89182	2.2234
AC000068.5	0	0	0	4.87067	3.77219	3.34385	3.78364	4.4468
AC000068.9	0	0	0	0	68.8424	65.7623	69.9973	72.2604
AC000077.2	3.93596	0	0	0	0	0	0	0
AC000078.5	0	0	0	0	8.48742	6.68769	8.51319	7.78189
AC000081.2	0	0	0	0	0	0	0	0
AC000089.3	0	0	0	0	11.3166	11.1462	9.4591	8.89359
AC000095.12	0	0	0	0	0	0	0	0
AC000099.1	0	0	0	0	0	0	0	0
AC000111.3	0	0	0	0	0	0	0	0
AC000111.4	0	0	0	0	0	0	0	0
AC000111.5	0	0	0	0	0	0	0	0
AC000111.6	0	0	0	0	0	0	0	0
AC000120.7	0	0	0	0	1.88609	1.11462	1.89182	2.2234
AC000123.2	0	0	0	0	37.7219	42.3554	39.7282	43.3563
AC000123.3	0	0	0	0	13.2027	15.6046	15.1346	15.5638
AC000123.4	0	0	0	0	12.2596	13.3754	12.2968	13.3404
AC000124.1	0	0	0	0	0	0	0	0
AC000362.1	0	0	0	0	0	0	0	0
AC000367.1	0	0	0	0	0	0	0	0
AC000370.2	0	0	0	0	0	0	0	0
AC000374.1	0	0	0	0	0	0	0	0
AC000403.4	0	0	0	0	24.5192	13.3754	27.4314	20.0106
AC001226.7	0	0	0	0	1.88609	1.11462	1.89182	2.2234
AC002044.1	0	0	0	0	0.943047	0	0.94591	0
AC002044.3	0	0	0	0	0	0	0	0
AC002044.4	0	0	0	0	0	0	0	0
AC002056.3	3.93596	0	0	8.7672	0.943047	0	0.94591	0
AC002056.5	0	0	0	0	0	0	0	0
AC002059.10	0	0	0	0	5.65828	4.45846	5.67546	5.5585
AC002064.4	0	0	0	0	0	0	0	0
AC002064.5	0	0	0	0	0	0	0	0
AC002064.7	0	0	0	0	0	0	0	0
AC002066.1	0	0	0	0	0	0	0	0
AC002069.6	0	0	0	0	0	0	0	0
AC002075.3	0	0	0	0	0	0	0	0
AC002075.4	0	0	0	0	1.88609	1.11462	0.94591	1.1117
AC002076.10	0	0	0	0	0	0	0	0
AC002115.9	0	0	0	0	0	0	0	0
AC002116.7	36.4076	51.8844	70.5095	32.1464	2.82914	2.22923	2.83773	2.2234
AC002117.1	99.3829	170.338	120.057	130.534	5.65828	5.57308	6.62137	5.5585
AC002127.2	0	0	0	0	0	0	0	0
AC002127.4	0	0	0	0	0	0	0	0
AC002128.5	0	0	0	0	1.88609	1.11462	0.94591	1.1117
AC002306.1	0	0	0	0	1.88609	0	0.94591	1.1117
AC002310.10	0	0	0	0	0.943047	1.11462	0.94591	1.1117
AC002310.12	0	0	0	0	27.3484	31.2092	28.3773	31.1276
AC002310.14	0	0	0	0	16.0318	16.7192	16.0805	18.8989
AC002310.17	0	0	0	0	0.943047	0	0.94591	0
AC002310.7	3.93596	14.6843	20.9623	18.5085	0.943047	0	0.94591	0
AC002366.3	0	0	0	0	0	0	0	0
AC002368.4	0	0	0	0	0	0	0	0
AC002383.2	0	0	0	0	0	0	0	0
AC002386.1	0	0	0	0	0	0	0	0
AC002398.11	0	0	0	0	14.1457	15.6046	13.2427	14.4521
AC002398.12	0	0	0	0	0	0	0	0
AC002398.13	0	0	0	0	33.9497	35.6677	33.1068	34.4627
AC002400.1	0	0	0	0	2.82914	1.11462	1.89182	0
AC002401.1	0	0	0	0	1.88609	1.11462	1.89182	2.2234
AC002407.3	0	0	0	0	0.943047	0	0.94591	0
AC002429.4	0	0	0	0	0	0	0	0
AC002429.5	0	0	0	0	0	0	0	0
AC002451.3	29.5197	27.4106	3.81133	32.1464	1.88609	0	1.89182	1.1117
AC002454.1	0	2.93685	0	1.94827	2.82914	2.22923	3.78364	1.1117
AC002456.2	0	0	0	0	8.48742	5.57308	11.3509	10.0053
AC002463.3	0	0	0	0	0	0	0	0
AC002465.2	0	0	0	0	0	0	0	0
AC002467.7	65.9273	105.727	90.519	91.5686	107.507	84.7108	117.293	107.835
AC002472.11	0	0	0	0	0	0	0	0
AC002472.16	0	0	0	0	0.943047	0	0.94591	1.1117
AC002472.8	0	0	0	0	0	0	0	0
AC002480.2	0	0	0	0	0.943047	0	0.94591	0
AC002480.3	0	0	0	0	3.77219	2.22923	4.72955	3.3351
AC002480.4	0	0	0	0	0	0	0	0
AC002480.5	3.93596	2.93685	0	0	0.943047	0	0.94591	0
AC002486.2	0	0	0	0	0	0	0	0
AC002486.3	0	0	0	0	0	0	0	0
AC002511.2	61.9913	36.2212	24.7736	57.4739	39.608	33.4385	49.1873	45.5797
AC002511.3	14.7598	18.6001	16.1981	15.5861	16.9748	13.3754	22.7018	21.1223
AC002519.6	0	0	0	4.87067	0	0	0	0
AC002519.8	0	0	0	0	0.943047	0	0.94591	0
AC002523.1	0	0	0	0	0	0	0	0
AC002539.1	0	0	0	0	0	0	0	0
AC002542.2	0	0	0	0	0	0	0	0
AC002543.2	0	0	0	0	2.82914	1.11462	2.83773	2.2234
AC002550.5	0	0	0	0	0	0	0	0
AC002550.6	0	0	0	0	2.82914	3.34385	2.83773	3.3351
AC002551.1	0	0	0	0	0.943047	0	0.94591	0
AC002553.4	0	0	0	0	0	0	0	0
AC002984.2	0	0	0	0	0	0	0.94591	0
AC003005.2	0	0	0	0	0	0	0	0
AC003009.1	0	0	0	0	0	0	0	0
AC003045.1	0	0	0	0	0	0	0	0
AC003075.4	0	2.93685	3.81133	0	3.77219	3.34385	3.78364	3.3351
AC003080.4	0	0	0	0	6.60133	1.11462	4.72955	1.1117
AC003084.2	0	0	0	0	0	0	0	0
AC003088.1	0	0	0	0	0	0	0	0
AC003090.1	10.8239	0	0	4.87067	7.54438	6.68769	10.405	8.89359
AC003092.1	0	0	0	0	0	0	0	0
AC003092.2	0	0	0	0	0	0	0	0
AC003101.1	0	0	0	0	0.943047	0	0	0
AC003104.1	0	0	0	0	30.1775	22.2923	30.2691	23.3457
AC003682.16	0	0	0	0	0	0	0	0
AC003956.1	0	0	0	0	0	0	0	0
AC003958.2	0	0	0	0	0	0	0	0
AC003958.6	0	0	0	0	0	0	0	0
AC003973.3	0	0	0	0	2.82914	2.22923	2.83773	2.2234
AC003973.4	0	0	0	0	0	0	0	0
AC003973.5	0	0	0	0	0	0	0	0
AC003984.1	0	0	0	0	0	0	0	0
AC003985.1	0	0	0	0	0	0	0	0
AC003986.5	0	0	0	0	0	0	0	0
AC003986.6	0	0	0	0	0	0	0	0
AC003986.7	0	0	0	0	0	0	0	0
AC003988.1	0	0	0	0	0	0	0	0
AC003989.3	0	0	0	0	0	0	0	0
AC003989.4	0	0	0	0	0	0	0	0
AC003991.3	91.511	115.516	141.019	103.258	8.48742	5.57308	12.2968	6.67019
AC004004.2	0	0	0	0	0	0	0	0
AC004006.2	0	0	0	0	0	0	0	0
AC004009.1	0	0	0	0	0	0	0	0
AC004009.2	0	0	0	0	0	0	0	0
AC004009.3	0	0	0	0	0	0	0	0
AC004012.1	0	2.93685	0	0	0	0	0	0
AC004014.3	0	0	3.81133	0	0	0	0	0
AC004019.10	0	0	0	0	0	0	0	0
AC004019.13	0	0	0	0	3.77219	2.22923	4.72955	2.2234
AC004022.7	0	0	0	0	0	0	0	0
AC004022.8	0	0	0	0	0	0	0	0
AC004051.2	0	0	3.81133	0	0	0	0	0
AC004054.1	0	0	0	0	0	0	0	0
AC004057.1	0	0	0	0	10.3735	6.68769	9.4591	6.67019
AC004062.2	0	0	0	0	0	0	0	0
AC004063.1	0	0	0	0	0	0	0	0
AC004066.2	0	0	0	0	0	0	0	0
AC004066.3	0	0	0	0	0	0	0	0
AC004067.5	0	0	0	0	6.60133	7.80231	7.56728	8.89359
AC004069.1	0	0	0	0	0	0	0	0
AC004069.2	44.2795	105.727	40.9717	75.9824	88.6464	69.1062	118.239	96.7178
AC004070.1	0	0	0	0	0	0	0	0
AC004074.4	0	0	0	0	0	0	0	0
AC004076.5	0	0	0	0	9.43047	8.91692	10.405	10.0053
AC004112.4	110.207	88.1056	128.632	139.301	0.943047	0	0	0
AC004129.7	0	2.93685	3.81133	6.81894	0	0	0	0
AC004129.9	3.93596	0	0	0	0	0	0	0
AC004156.3	0	0	0	4.87067	4.71524	4.45846	4.72955	4.4468
AC004158.3	0	0	0	0	0.943047	0	0.94591	0
AC004160.4	0	0	0	0	0	0	0	0
AC004221.2	0	0	0	0	0.943047	0	0	0
AC004231.2	29.5197	160.548	74.3208	64.2928	0	0	0	0
AC004237.1	0	0	0	0	1.88609	1.11462	0.94591	1.1117
AC004257.1	0	0	0	0	0	0	0	0
AC004381.6	0	0	0	0	53.7537	49.0431	53.9169	44.468
AC004381.7	0	0	0	0	0	0	0	0
AC004381.8	0	0	0	0	0.943047	1.11462	0.94591	1.1117
AC004383.3	0	0	0	0	0.943047	0	0.94591	0
AC004386.3	0	0	0	0	0	0	0	0
AC004386.4	0	2.93685	0	4.87067	0.943047	0	0.94591	0
AC004448.5	0	0	0	1.94827	0.943047	0	0.94591	1.1117
AC004449.6	0	0	0	0	0.943047	0	0.94591	0
AC004453.8	0	0	0	0	47.1524	39.0115	44.4578	37.7978
AC004461.4	0	0	0	0	1.88609	1.11462	1.89182	1.1117
AC004471.10	0	0	3.81133	1.94827	4.71524	4.45846	4.72955	4.4468
AC004471.9	0	5.87371	8.57548	0	24.5192	17.8338	25.5396	14.4521
AC004485.3	0	0	0	0	0	0	0	0
AC004490.1	0	0	0	0	5.65828	3.34385	4.72955	3.3351
AC004535.2	0	0	0	0	0	0	0	0
AC004538.3	10.8239	54.8213	28.5849	15.5861	0.943047	0	0.94591	0
AC004540.4	0	0	0	1.94827	5.65828	5.57308	6.62137	6.67019
AC004540.5	0	0	12.3868	1.94827	7.54438	5.57308	7.56728	6.67019
AC004543.2	0	0	0	0	0	0	0	0
AC004549.6	0	0	0	0	0	0	0.94591	0
AC004593.3	0	0	0	0	0	0	0	0
AC004623.3	0	0	0	0	46.2093	41.2408	45.4037	36.6861
AC004637.1	0	0	0	0	0.943047	0	0.94591	0
AC004691.5	0	0	0	0	0	0	0	0
AC004692.4	0	0	0	0	0	0	0	0
AC004692.5	0	0	0	0	0	0	0	0
AC004702.2	3.93596	0	0	1.94827	0	0	0	0
AC004744.3	0	0	0	0	0	0	0	0
AC004775.5	0	0	0	0	0	0	0	0
AC004837.4	0	0	0	0	0	0	0	0
AC004837.5	0	0	0	0	1.88609	1.11462	1.89182	1.1117
AC004840.8	18.6958	14.6843	12.3868	8.7672	0	0	0	0
AC004854.5	0	0	0	0	0	0	0	0
AC004862.6	0	0	0	0	0	0	0.94591	0
AC004866.1	0	0	0	0	0	0	0	0
AC004866.3	0	0	0	0	0	0	0	0
AC004869.2	0	0	0	0	0	0	0	0
AC004869.3	0	0	0	0	0	0	0	0
AC004870.3	0	0	0	0	0	0	0	0
AC004870.4	0	0	0	0	0	0	0	0
AC004870.5	0	0	0	0	0	0	0	0
AC004878.2	0	0	0	0	0	0	0	0
AC004878.8	0	0	0	0	0	0	0	0
AC004893.10	0	0	0	0	2.82914	2.22923	2.83773	2.2234
AC004893.11	117.095	160.548	123.868	110.077	130.14	147.129	126.752	142.297
AC004895.4	3.93596	2.93685	0	4.87067	0.943047	1.11462	0.94591	1.1117
AC004899.3	0	0	0	0	0	0	0	0
AC004901.1	0	0	0	0	0	0	0	0
AC004906.3	0	0	0	0	2.82914	1.11462	1.89182	1.1117
AC004911.2	0	0	0	0	0	0	0	0
AC004920.2	0	0	0	0	0	0	0	0
AC004920.3	0	0	0	0	0	0	0	0
AC004938.5	0	0	0	0	0	0	0	0
AC004941.3	0	0	0	0	0	0	0	0
AC004941.5	0	0	0	0	0	0	0	0
AC004945.1	0	0	0	0	0	0	0	0
AC004947.2	0	0	0	0	0	0	0.94591	0
AC004951.5	0	0	0	0	99.963	110.347	94.591	106.723
AC004951.6	0	0	0	0	7.54438	7.80231	7.56728	7.78189
AC004967.7	278.469	206.559	173.415	185.085	75.4438	82.4815	67.1596	72.2604
AC004980.10	0	0	0	0	0.943047	0	0.94591	0
AC004980.7	0	0	0	0	60.355	67.9915	59.5923	68.9253
AC004980.8	0	0	0	0	0.943047	0	0.94591	0
AC004980.9	0	0	0	0	1.88609	0	1.89182	0
AC004985.12	0	0	0	0	62.2411	70.2208	60.5382	65.5903
AC004987.10	0	0	0	0	0	0	0	0
AC004987.9	0	0	0	0	20.747	18.9485	17.0264	15.5638
AC004988.1	0	0	0	0	0	0	0	0
AC005008.2	0	0	0	0	0	0	0	0
AC005008.3	0	0	0	0	0	0	0	0
AC005009.1	0	0	0	0	0	0	0	0
AC005009.2	0	0	0	0	0	0	0	0
AC005013.5	0	0	0	0	0	0	0	0
AC005014.5	0	0	3.81133	4.87067	0.943047	0	0.94591	0
AC005017.2	0	0	0	0	0	0	0	0
AC005019.2	0	0	0	1.94827	0	0	0	0
AC005019.3	0	0	0	0	0	0	0	0
AC005033.6	0	0	0	0	0	0	0	0
AC005034.2	0	0	0	0	0	0	0	0
AC005037.3	10.8239	11.7474	12.3868	20.4568	0	0	0	0
AC005040.3	0	0	0	0	0	0	0	0
AC005041.11	0	0	0	0	0	0	0	0
AC005042.2	0	0	0	0	0.943047	0	0.94591	0
AC005042.3	0	0	0	0	0	0	0	0
AC005042.5	0	0	0	0	0	0	0	0
AC005062.2	0	0	0	0	0	0	0	0
AC005076.5	6.88793	14.6843	8.57548	11.6896	10.3735	11.1462	10.405	11.117
AC005077.14	0	0	0	0	3.77219	2.22923	3.78364	1.1117
AC005077.5	0	0	0	0	0	0	0	0
AC005077.7	0	0	0	0	0	0	0	0
AC005077.8	0	0	0	0	0	0	0	0
AC005082.12	18.6958	5.87371	12.3868	20.4568	16.0318	8.91692	17.9723	12.2287
AC005083.1	0	2.93685	3.81133	13.6379	2.82914	2.22923	3.78364	3.3351
AC005086.1	0	0	0	0	0	0	0	0
AC005086.2	0	0	0	0	0	0	0	0
AC005086.3	0	0	0	0	0	0	0	0
AC005094.2	0	0	0	0	0	0	0	0
AC005102.1	0	0	0	0	1.88609	0	1.89182	0
AC005104.3	0	0	0	0	24.5192	20.0631	22.7018	18.8989
AC005105.2	0	0	0	0	0	0	0	0
AC005150.1	0	0	0	0	0	0	0	0
AC005154.6	846.231	721.487	731.775	936.143	1983.23	2245.95	2000.6	2211.17
AC005154.7	0	0	0	0	73.5577	80.2523	72.8351	78.9306
AC005154.8	0	0	0	0	6.60133	4.45846	6.62137	5.5585
AC005160.3	0	0	0	0	0	0	0	0
AC005162.4	0	0	0	0	0	0	0	0
AC005162.5	0	0	0	0	0	0	0	0
AC005176.1	0	0	0	0	0	0	0	0
AC005176.2	0	0	0	0	0	0	0	0
AC005178.1	0	0	0	0	0	0	0	0
AC005189.6	0	0	0	0	0.943047	0	0.94591	0
AC005197.2	0	0	0	0	0	0	0.94591	0
AC005220.3	0	0	0	0	1.88609	1.11462	1.89182	1.1117
AC005224.2	14.7598	5.87371	16.1981	1.94827	6.60133	6.68769	6.62137	7.78189
AC005229.5	0	0	0	0	0	0	0	0
AC005229.7	0	0	0	0	0	0	0	0
AC005237.2	0	0	0	0	0	0	0	0
AC005237.4	0	0	0	0	0.943047	0	0.94591	0
AC005253.2	0	0	0	0	89.5895	96.9715	87.9696	93.3827
AC005255.3	0	0	16.1981	0	1.88609	1.11462	1.89182	1.1117
AC005256.1	0	0	0	0	0	0	0	0
AC005262.3	0	0	0	0	0.943047	0	0.94591	0
AC005262.4	0	0	0	0	0	0	0	0
AC005264.2	0	0	0	0	27.3484	25.6362	31.215	31.1276
AC005276.1	0	0	0	0	0	0	0	0
AC005281.1	0	0	0	0	0	0	0	0
AC005281.2	0	0	0	0	0	0	0	0
AC005300.5	0	0	0	0	0.943047	0	0	0
AC005301.9	0	0	0	0	379.105	361.135	355.662	326.84
AC005304.1	0	0	0	0	0	0	0	0
AC005306.3	0	0	0	0	185.78	151.588	202.425	188.989
AC005307.1	0	5.87371	0	4.87067	0.943047	0	0.94591	0
AC005307.3	33.4556	33.2844	12.3868	27.2757	0	0	0	0
AC005307.4	0	0	0	0	1.88609	1.11462	1.89182	1.1117
AC005324.6	0	2.93685	0	0	0	0	0	0
AC005324.7	0	0	0	0	0	0	0	0
AC005329.7	3.93596	2.93685	0	8.7672	27.3484	28.98	27.4314	30.0159
AC005330.2	0	0	0	0	0.943047	0	0.94591	0
AC005336.4	0	0	0	0	0	0	0	0
AC005336.5	0	0	0	0	0.943047	0	0.94591	0
AC005351.1	0	0	0	0	0	0	0	0
AC005355.1	0	0	0	0	0.943047	0	0.94591	0
AC005355.3	0	0	0	0	0.943047	0	0.94591	0
AC005357.1	0	0	0	0	0	0	0	0
AC005358.3	0	0	0	0	0	0	0	0
AC005363.11	0	0	0	0	0.943047	0	0.94591	1.1117
AC005363.9	0	0	0	0	41.4941	31.2092	36.8905	26.6808
AC005387.2	0	0	0	0	50.9245	50.1577	50.1332	45.5797
AC005387.3	0	0	0	0	51.8676	50.1577	45.4037	42.2446
AC005391.2	0	0	0	0	0.943047	0	0.94591	1.1117
AC005392.13	0	0	0	0	0	0	0	0
AC005394.1	0	0	0	0	0	0	0	0
AC005481.5	0	0	0	0	0.943047	0	0.94591	0
AC005487.2	0	0	0	1.94827	0.943047	0	0.94591	0
AC005488.11	0	0	0	0	0	0	0	0
AC005498.3	0	2.93685	24.7736	1.94827	0.943047	0	0.94591	0
AC005498.4	0	0	0	0	0	0	0	0
AC005514.2	0	0	0	0	0	0	0	0
AC005517.3	0	0	0	0	3.77219	4.45846	4.72955	4.4468
AC005518.2	0	0	0	0	0	0	0	0
AC005519.4	0	0	0	0	56.5828	55.7308	53.9169	52.2499
AC005522.6	0	0	0	0	0	0	0	0
AC005522.7	0	0	0	0	0	0	0	0
AC005523.3	0	0	16.1981	0	0.943047	0	0.94591	0
AC005532.5	18.6958	11.7474	0	11.6896	5.65828	4.45846	6.62137	5.5585
AC005534.6	0	0	0	0	0.943047	0	0.94591	0
AC005534.8	0	0	0	0	2.82914	2.22923	2.83773	3.3351
AC005537.2	0	0	0	0	0	0	0	0
AC005538.5	0	0	0	0	0	0	0	0
AC005539.2	0	0	0	0	0	0	0	0
AC005540.3	0	0	0	0	0.943047	1.11462	0.94591	0
AC005546.2	0	0	0	0	0.943047	0	0.94591	0
AC005550.3	0	0	0	0	0	0	0	0
AC005550.5	0	0	0	0	0	0	0	0
AC005559.3	0	0	0	0	0.943047	0	0.94591	0
AC005562.1	44.2795	51.8844	33.3491	32.1464	0	0	0	0
AC005578.3	0	0	0	0	0	0	0.94591	0
AC005588.2	0	0	0	0	0	0	0	0
AC005592.2	0	0	0	1.94827	0	0	0	0
AC005592.3	0	0	0	0	0	0	0	0
AC005593.2	0	0	0	0	0.943047	1.11462	1.89182	1.1117
AC005597.1	0	0	0	0	0	0	0	0
AC005606.14	0	0	0	4.87067	0	0	0	0
AC005609.16	0	0	0	0	0	0	0	0
AC005609.17	0	0	0	0	0	0	0	0
AC005609.2	0	0	0	0	0	0	0	0
AC005614.3	0	0	0	0	0	0	0	0
AC005616.1	0	0	0	0	0	0	0	0
AC005616.2	0	0	0	0	0	0	0	0
AC005618.6	0	0	0	1.94827	1.88609	2.22923	2.83773	2.2234
AC005625.1	0	0	0	0	0	0	0	0
AC005626.3	0	0	0	0	0	0	0	0
AC005682.5	25.5837	27.4106	49.5472	25.3275	16.9748	17.8338	17.0264	16.6755
AC005682.6	61.9913	42.0949	33.3491	71.1118	10.3735	11.1462	11.3509	11.117
AC005703.2	0	0	0	0	0	0	0	0
AC005703.3	0	0	0	0	0	0	0	0
AC005722.4	0	0	0	0	0	0	0	0
AC005730.2	0	0	0	0	0	0	0	0
AC005740.3	0	0	0	0	0	0	0	0
AC005740.4	0	0	0	0	0	0	0	0
AC005740.5	0	0	0	0	0	0	0	0
AC005740.6	0	0	0	0	9.43047	10.0315	10.405	11.117
AC005741.2	0	0	0	0	0	0	0	0
AC005752.10	0	0	0	0	0.943047	0	0.94591	0
AC005753.1	0	0	0	0	0	0	0	0
AC005754.7	0	0	0	0	0	0	0	0
AC005754.8	0	0	0	0	0	0	0	0
AC005757.6	0	0	0	0	0	0	0	0
AC005758.1	0	0	0	0	0	0	0	0
AC005772.2	0	0	0	0	0	0	0	0
AC005775.2	3.93596	5.87371	8.57548	1.94827	5.65828	4.45846	5.67546	4.4468
AC005776.1	6.88793	5.87371	0	0	0.943047	0	0.94591	0
AC005777.3	0	0	0	0	0	0	0	0
AC005780.1	0	8.81056	8.57548	4.87067	0	0	0.94591	0
AC005785.2	0	0	0	0	5.65828	5.57308	5.67546	5.5585
AC005785.5	0	0	0	0	9.43047	8.91692	8.51319	8.89359
AC005786.3	0	0	0	0	0	0	0	0
AC005786.5	0	0	0	0	0	0	0	0
AC005786.6	0	0	0	0	0	0	0	0
AC005794.1	0	0	0	0	0	0	0	0
AC005795.1	14.7598	14.6843	3.81133	27.2757	15.0888	13.3754	14.1886	12.2287
AC005796.2	0	0	0	0	1.88609	2.22923	2.83773	2.2234
AC005808.3	0	0	0	0	0	0	0	0
AC005822.1	10.8239	0	0	1.94827	2.82914	2.22923	2.83773	2.2234
AC005863.1	0	0	0	0	0	0	0	0
AC005915.1	0	0	0	0	0	0	0	0
AC005932.1	10.8239	5.87371	20.9623	4.87067	10.3735	10.0315	8.51319	8.89359
AC005954.3	0	0	0	0	3.77219	4.45846	3.78364	4.4468
AC005954.4	0	0	0	0	7.54438	6.68769	6.62137	6.67019
AC006000.5	0	0	0	0	0	0	0	0
AC006003.3	0	0	0	0	0	0	0	0
AC006004.1	0	0	0	0	0	0	0	0
AC006007.1	0	0	0	0	0	0	0	0
AC006014.8	0	0	0	0	0	0	0	0
AC006019.3	0	0	0	0	0	0	0	0
AC006019.4	0	0	0	0	0	0	0	0
AC006022.4	0	0	0	0	0	0	0	0
AC006026.12	0	0	0	0	0	0	0	0
AC006026.13	0	0	0	0	0	0	0	0
AC006026.9	0	0	0	0	0	0	0	0
AC006028.11	0	0	0	0	0	0	0	0
AC006033.22	3.93596	2.93685	16.1981	11.6896	5.65828	3.34385	4.72955	3.3351
AC006037.2	0	0	0	0	0	0	0	0
AC006041.1	0	0	0	0	0	0	0	0
AC006042.6	0	0	0	0	7.54438	6.68769	7.56728	6.67019
AC006042.7	0	0	0	0	0.943047	1.11462	0.94591	1.1117
AC006042.8	0	0	0	0	6.60133	3.34385	6.62137	3.3351
AC006050.2	0	0	12.3868	0	0	0	0	0
AC006070.12	0	0	0	0	0	0	0	0
AC006076.1	0	0	0	0	0	0	0	0
AC006077.3	0	0	0	0	12.2596	13.3754	11.3509	12.2287
AC006077.4	0	0	0	0	0	0	0	0
AC006115.6	0	0	0	0	0	0	0	0
AC006116.12	0	0	0	0	0	0	0	0
AC006116.13	0	0	0	0	0.943047	0	0.94591	0
AC006116.14	0	0	0	0	0	0	0	0
AC006116.15	0	0	0	0	0	0	0	0
AC006116.17	0	0	0	0	0.943047	1.11462	0.94591	1.1117
AC006116.19	0	0	0	0	0	0	0	0
AC006116.20	0	0	0	0	3.77219	3.34385	3.78364	3.3351
AC006116.21	0	0	0	0	0	0	0	0
AC006116.22	0	0	0	0	0.943047	0	0.94591	0
AC006116.24	0	0	0	0	0	0	0	0
AC006126.3	0	0	0	0	1.88609	1.11462	1.89182	2.2234
AC006128.2	0	0	0	0	608.265	665.425	587.41	643.674
AC006129.1	21.6478	8.81056	16.1981	1.94827	14.1457	13.3754	17.0264	13.3404
AC006129.2	0	0	0	0	131.084	129.295	134.319	133.404
AC006129.3	0	0	0	0	3.77219	2.22923	2.83773	3.3351
AC006130.3	0	0	0	0	0	0	0	0
AC006130.4	0	0	0	0	0	0	0	0
AC006133.7	0	0	0	0	0	0	0	0
AC006145.4	0	0	0	0	0	0	0	0
AC006150.1	0	0	0	0	0	0	0	0
AC006153.3	0	0	0	0	0	0	0	0
AC006159.4	0	0	0	0	0	0	0	0
AC006159.5	0	0	0	0	0	0	0	0
AC006160.5	3.93596	5.87371	8.57548	8.7672	1.88609	2.22923	1.89182	2.2234
AC006160.8	0	0	0	0	0	0	0	0
AC006195.2	0	0	0	0	0.943047	0	0.94591	0
AC006262.10	0	0	0	0	0	0	0	0
AC006262.11	0	0	0	0	0	0	0	0
AC006262.4	0	0	0	0	0	0	0	0
AC006262.6	0	0	0	1.94827	0.943047	0	0.94591	0
AC006272.2	0	0	0	0	0	0	0	0
AC006273.4	0	0	0	0	0.943047	0	0	0
AC006277.2	10.8239	14.6843	12.3868	11.6896	1.88609	1.11462	1.89182	2.2234
AC006277.3	0	0	0	0	8.48742	7.80231	10.405	11.117
AC006296.1	0	0	0	0	0	0	0	0
AC006296.2	0	0	0	0	0	0	0	0
AC006326.3	0	0	0	0	0	0	0	0
AC006328.9	0	0	0	0	0	0	0	0
AC006335.10	0	0	0	0	0	0	0	0
AC006335.11	0	0	0	0	0	0	0	0
AC006335.2	0	0	0	0	0	0	0	0
AC006335.6	0	0	0	0	0	0	0	0
AC006355.3	0	0	0	0	0	0	0	0
AC006366.3	0	0	0	0	0	0	0	0
AC006369.2	216.478	242.78	132.444	254.249	12.2596	12.2608	13.2427	10.0053
AC006369.3	0	0	0	0	0	0	0	0
AC006372.4	0	0	0	1.94827	1.88609	0	1.89182	1.1117
AC006372.5	0	0	0	0	0	0	0	0
AC006372.6	3.93596	2.93685	0	0	0	0	0.94591	0
AC006373.1	0	0	0	0	0	0	0	0
AC006378.2	0	0	0	0	0.943047	1.11462	0.94591	1.1117
AC006380.3	0	0	0	0	0	0	0	0
AC006390.4	0	0	0	0	0	0	0	0
AC006427.2	0	0	0	0	0	0	0	0
AC006445.6	0	0	0	0	0	0	0	0
AC006445.7	0	0	0	0	0	0	0	0
AC006458.3	0	0	0	0	0	0	0	0
AC006460.2	0	11.7474	0	6.81894	0	0	0	0
AC006461.2	0	0	0	0	0	0	0	0
AC006466.5	0	0	0	0	0	0	0	0
AC006482.1	0	0	0	0	0	0	0	0
AC006483.5	0	0	0	0	2.82914	2.22923	2.83773	2.2234
AC006486.10	0	0	0	0	8.48742	8.91692	7.56728	8.89359
AC006499.1	0	0	0	0	0	0	0	0
AC006499.2	0	0	0	0	0	0	0	0
AC006499.3	0	0	0	0	0	0	0	0
AC006499.4	0	0	0	0	0	0	0	0
AC006499.5	0	0	0	0	0	0	0	0
AC006499.6	0	0	0	0	0	0	0	0
AC006499.7	0	0	0	0	0	0	0	0
AC006499.9	0	0	0	0	0	0	0	0
AC006509.4	0	0	0	0	0	0	0	0
AC006509.7	0	0	0	0	0	0	0	0
AC006538.1	0	0	0	0	15.0888	13.3754	15.1346	15.5638
AC006538.8	0	0	0	0	5.65828	2.22923	4.72955	2.2234
AC006539.2	0	0	0	0	0	0	0	0
AC006539.3	0	0	0	0	0.943047	0	0.94591	0
AC006539.6	0	0	0	0	0	0	0	0
AC006547.13	359.156	372.981	425.916	315.619	240.477	261.935	243.099	271.255
AC006548.19	0	0	0	0	0	0	0	0
AC006548.28	0	0	0	0	9.43047	7.80231	8.51319	6.67019
AC006552.1	0	0	0	0	0	0	0	0
AC006840.1	0	0	0	0	0	0	0	0
AC006942.4	0	0	0	0	25.4623	21.1777	26.4855	24.4574
AC006946.12	0	0	0	0	13.2027	11.1462	16.0805	14.4521
AC006946.16	0	2.93685	20.9623	4.87067	6.60133	6.68769	5.67546	5.5585
AC006946.17	0	0	0	0	0.943047	0	0.94591	0
AC006947.1	0	0	0	0	0	0	0	0
AC006960.5	0	0	0	0	0	0	0	0
AC006960.7	87.5751	66.5687	58.1227	61.3704	0.943047	0	0.94591	0
AC006978.6	0	0	0	0	171.635	188.37	169.318	182.319
AC006987.4	0	2.93685	0	0	0	0	0	0
AC006987.5	0	0	0	0	0	0	0	0
AC006987.6	0	0	0	0	0	0	0	0
AC006989.2	0	0	0	0	0	0	0	0
AC006994.1	0	0	0	0	0.943047	0	0.94591	0
AC006994.2	0	2.93685	0	0	0	0	0	0
AC007000.10	0	0	0	0	0.943047	0	0.94591	1.1117
AC007003.1	0	0	0	0	0	0	0	0
AC007009.1	0	0	0	0	0.943047	0	0.94591	0
AC007016.3	0	0	0	0	0	0	0	0
AC007036.4	0	0	0	0	0.943047	0	0.94591	0
AC007036.6	3.93596	5.87371	3.81133	0	0.943047	0	0.94591	0
AC007038.7	0	0	0	0	25.4623	24.5215	26.4855	26.6808
AC007040.6	0	0	3.81133	0	0	0	0	0
AC007040.8	3.93596	2.93685	3.81133	8.7672	0.943047	0	0.94591	0
AC007041.2	0	0	0	0	0.943047	0	0.94591	0
AC007050.17	0	0	0	0	0	0	0.94591	0
AC007064.22	0	0	0	0	0	0	0	0
AC007064.24	0	0	0	0	0	0	0	0
AC007064.25	0	0	0	0	0	0	0	0
AC007064.29	0	0	0	0	0	0	0	0
AC007078.4	0	0	0	0	0.943047	0	0.94591	0
AC007091.1	0	0	0	0	0	0	0	0
AC007098.1	0	0	0	0	0	0	0	0
AC007099.1	0	0	0	0	0	0	0	0
AC007099.2	0	0	0	0	0	0	0	0
AC007106.1	0	2.93685	0	0	0	0	0	0
AC007115.3	0	0	0	0	0	0	0	0
AC007126.1	0	0	0	0	0	0	0	0
AC007131.2	0	0	0	0	0	0	0	0
AC007136.1	0	0	0	0	0	0	0	0
AC007161.5	0	0	0	0	0	0	0	0
AC007163.6	3.93596	0	0	0	0.943047	0	0	0
AC007179.1	0	0	0	0	0	0	0	0
AC007182.6	0	0	0	0	1.88609	1.11462	1.89182	1.1117
AC007191.4	0	0	0	0	26.4053	27.8654	28.3773	28.9042
AC007193.10	0	0	0	0	0	0	0	0
AC007193.6	0	0	0	0	0	0	0	0
AC007193.9	0	0	0	0	13.2027	13.3754	12.2968	11.117
AC007204.2	10.8239	8.81056	16.1981	11.6896	0	0	0	0
AC007204.3	0	0	0	0	0	0	0	0
AC007228.11	10.8239	27.4106	16.1981	11.6896	6.60133	5.57308	7.56728	7.78189
AC007228.5	3.93596	2.93685	3.81133	0	0.943047	0	0	0
AC007228.8	0	0	0	0	0	0	0	0
AC007228.9	0	0	0	0	10.3735	11.1462	8.51319	10.0053
AC007229.3	0	0	0	0	0.943047	0	0.94591	0
AC007238.1	0	0	0	0	11.3166	11.1462	11.3509	10.0053
AC007246.3	55.1034	82.2319	128.632	82.8014	16.0318	16.7192	16.0805	16.6755
AC007249.3	18.6958	11.7474	3.81133	4.87067	1.88609	2.22923	1.89182	2.2234
AC007253.1	0	0	0	0	0	0	0	0
AC007255.8	3.93596	0	0	0	0.943047	0	0.94591	0
AC007256.5	0	0	0	0	10.3735	7.80231	10.405	7.78189
AC007271.3	0	0	0	0	0	0	0	0
AC007274.2	0	0	0	0	0	0	0	0
AC007274.5	0	0	0	0	0	0	0	0
AC007277.3	0	2.93685	3.81133	0	0	0	0	0
AC007278.2	0	0	0	0	150.888	95.8569	201.479	121.175
AC007278.3	0	0	0	0	981.712	694.405	1255.22	984.965
AC007279.2	0	0	0	0	0.943047	0	0.94591	0
AC007283.4	0	0	0	0	8.48742	6.68769	8.51319	7.78189
AC007285.6	6.88793	11.7474	0	13.6379	1.88609	1.11462	1.89182	1.1117
AC007285.7	0	0	0	0	0.943047	0	0.94591	0
AC007292.3	0	0	0	0	13.2027	14.49	13.2427	14.4521
AC007292.4	0	0	0	0	0.943047	0	0.94591	0
AC007292.6	0	0	0	0	17.9179	18.9485	17.0264	16.6755
AC007292.7	6.88793	0	0	4.87067	0.943047	0	0	0
AC007312.3	0	0	0	0	0	0	0	0
AC007318.5	14.7598	8.81056	24.7736	15.5861	17.9179	16.7192	16.0805	15.5638
AC007319.1	0	0	0	0	0	0	0	0
AC007322.1	0	0	0	0	0	0	0	0
AC007322.3	0	0	0	0	0	0	0	0
AC007322.5	0	0	0	0	0	0	0	0
AC007322.7	0	0	0	0	0	0	0	0
AC007326.10	0	0	0	0	0	0	0	0
AC007326.11	0	0	0	0	0	0	0	0
AC007326.12	0	0	0	0	0	0	0	0
AC007326.9	0	0	0	0	0	0	0	0
AC007327.5	0	0	0	0	0	0	0	0
AC007327.6	0	0	0	0	0	0	0	0
AC007349.4	0	0	8.57548	0	0	0	0	0
AC007349.5	3.93596	0	0	0	0.943047	0	0.94591	0
AC007349.7	0	0	0	0	0	0	0	0
AC007359.6	0	0	0	0	0	0	0	0
AC007362.3	0	0	0	0	0	0	0	0
AC007365.1	0	0	0	1.94827	0	0	0	0
AC007365.3	0	0	0	0	2.82914	2.22923	2.83773	2.2234
AC007365.4	0	0	0	0	0	0	0	0
AC007381.3	0	11.7474	3.81133	4.87067	2.82914	2.22923	2.83773	2.2234
AC007383.3	0	0	0	0	8.48742	10.0315	9.4591	10.0053
AC007383.6	0	0	0	0	0	0	0	0
AC007386.2	0	33.2844	12.3868	6.81894	3.77219	3.34385	3.78364	3.3351
AC007386.3	0	0	0	0	0.943047	0	0.94591	0
AC007386.4	6.88793	8.81056	8.57548	4.87067	4.71524	3.34385	5.67546	4.4468
AC007387.2	3.93596	2.93685	3.81133	0	0.943047	1.11462	0.94591	0
AC007389.1	0	0	0	0	0	0	0	0
AC007389.2	0	0	0	0	0	0	0	0
AC007389.3	0	0	0	0	0	0	0	0
AC007390.4	0	0	0	0	0.943047	0	0.94591	0
AC007391.2	0	0	0	0	0	0	0	0
AC007394.3	0	0	0	0	0	0	0	0
AC007395.3	0	0	0	0	0	0	0	0
AC007395.4	0	0	0	0	0.943047	0	0	0
AC007403.3	0	0	0	0	0	0	0	0
AC007405.4	0	2.93685	0	4.87067	2.82914	1.11462	2.83773	1.1117
AC007405.6	0	0	0	4.87067	2.82914	1.11462	2.83773	1.1117
AC007405.8	0	0	0	0	0	0	0	0
AC007422.1	0	0	0	0	0	0	0	0
AC007463.2	0	0	0	0	0	0	0	0
AC007491.1	0	0	0	0	0	0	0	0
AC007551.2	0	0	0	0	0	0	0	0
AC007556.3	10.8239	0	0	0	4.71524	2.22923	5.67546	3.3351
AC007557.2	0	0	0	0	0	0	0	0
AC007557.3	0	0	0	0	0	0	0	0
AC007557.4	0	0	0	0	0	0	0	0
AC007559.1	0	0	0	0	0	0	0	0
AC007560.1	0	0	0	0	0	0	0.94591	0
AC007562.1	0	0	0	0	0	0	0	0
AC007563.1	0	0	0	0	0	0	0	0
AC007563.3	0	0	0	0	0	0	0	0
AC007563.4	0	0	0	0	0	0	0	0
AC007563.5	3.93596	27.4106	3.81133	18.5085	0	0	0	0
AC007566.10	51.1675	27.4106	49.5472	38.9654	8.48742	7.80231	7.56728	7.78189
AC007568.1	0	0	0	0	0	0	0	0
AC007618.3	0	0	0	0	0	0	0	0
AC007631.1	0	0	0	0	0	0	0	0
AC007652.1	0	0	0	0	0	0	0	0
AC007677.2	0	0	0	0	0	0	0	0
AC007679.1	0	0	0	0	0	0	0	0
AC007679.3	0	0	0	1.94827	0	0	0	0
AC007679.4	0	0	0	0	0	0	0	0
AC007682.1	0	0	3.81133	1.94827	0	0	0	0
AC007731.1	0	0	0	0	0	0	0	0
AC007740.1	0	0	0	0	0	0	0	0
AC007742.3	0	0	0	0	0	0	0	0
AC007743.1	0	0	0	0	0.943047	0	1.89182	0
AC007750.5	0	0	0	0	0	0	0	0
AC007773.2	6.88793	18.6001	0	6.81894	4.71524	4.45846	5.67546	5.5585
AC007787.2	0	0	0	0	0.943047	0	0.94591	0
AC007787.3	0	0	0	0	0.943047	0	0.94591	0
AC007790.4	0	0	0	0	0	0	0	0
AC007792.1	0	0	0	0	0	0	0	0
AC007795.1	0	0	0	0	0	0	0	0
AC007796.1	0	0	12.3868	6.81894	0.943047	0	0.94591	0
AC007875.2	0	2.93685	0	0	0	0	0	0
AC007879.1	18.6958	24.4738	33.3491	30.1981	0	0	0	0
AC007879.2	18.6958	2.93685	0	1.94827	11.3166	10.0315	9.4591	7.78189
AC007879.3	0	0	0	4.87067	1.88609	1.11462	0.94591	0
AC007879.4	0	0	0	0	1.88609	1.11462	1.89182	1.1117
AC007879.5	165.31	105.727	128.632	196.775	1.88609	1.11462	1.89182	1.1117
AC007881.4	0	0	0	0	0.943047	0	0.94591	0
AC007899.3	0	0	0	0	0.943047	0	0.94591	0
AC007919.18	0	0	0	0	0.943047	0	0.94591	0
AC007919.19	0	0	0	0	0	0	0	0
AC007948.1	0	0	0	0	0	0	0	0
AC007950.1	18.6958	21.5369	12.3868	18.5085	31.1206	11.1462	38.7823	20.0106
AC007950.2	0	0	0	0	3.77219	3.34385	3.78364	3.3351
AC007952.4	0	0	0	0	0	0	0	0
AC007952.5	0	5.87371	12.3868	0	1.88609	0	0.94591	0
AC007952.6	0	0	0	0	0	0	0	0
AC007966.1	0	0	0	0	0	0	0	0
AC007967.2	0	0	0	0	0	0	0	0
AC007967.3	0	0	0	0	0	0	0	0
AC007967.4	0	0	0	0	0	0	0	0
AC007969.4	0	0	0	0	0	0	0	0
AC007969.5	87.5751	88.1056	144.83	152.939	131.084	131.525	108.78	108.947
AC008060.5	0	0	0	0	0	0	0	0
AC008060.7	0	0	0	0	0	0	0	0
AC008060.8	0	0	0	0	0	0	0	0
AC008063.2	0	0	8.57548	0	1.88609	1.11462	1.89182	1.1117
AC008063.3	0	0	0	0	0	0	0	0
AC008065.1	0	0	0	0	0	0	0	0
AC008067.2	0	0	0	0	0	0	0	0
AC008069.1	0	0	0	0	0	0	0	0
AC008069.2	0	0	0	0	0	0	0	0
AC008072.1	0	0	0	0	0	0	0	0
AC008073.7	0	0	0	0	2.82914	2.22923	2.83773	2.2234
AC008073.9	3.93596	2.93685	0	0	1.88609	1.11462	1.89182	1.1117
AC008074.3	65.9273	39.1581	33.3491	22.4051	6.60133	5.57308	8.51319	5.5585
AC008074.5	0	0	0	0	3.77219	1.11462	4.72955	2.2234
AC008079.10	0	0	0	0	23.5762	25.6362	22.7018	24.4574
AC008079.9	3.93596	0	0	1.94827	0	0	0	0
AC008088.4	3.93596	18.6001	3.81133	0	0.943047	0	0.94591	0
AC008103.4	0	0	0	0	0	0	0	0
AC008132.13	0	0	0	0	0.943047	0	0.94591	0
AC008132.14	0	0	0	0	0	0	0	0
AC008154.4	0	0	0	0	0	0	0	0
AC008154.5	0	0	0	0	0	0	0	0
AC008155.1	0	2.93685	0	0	0	0	0	0
AC008155.2	0	0	0	0	0	0	0	0
AC008171.1	0	0	0	0	0	0	0	0
AC008173.1	0	0	0	0	0	0	0	0
AC008175.1	0	0	0	0	0	0	0	0
AC008264.4	0	0	0	0	0	0	0	0
AC008268.1	0	0	0	0	0	0	0	0
AC008269.2	0	0	0	0	0	0	0	0
AC008277.1	0	0	0	0	1.88609	1.11462	2.83773	2.2234
AC008278.2	0	0	3.81133	0	0	0	0	0
AC008278.3	0	0	0	0	0	0	0	0
AC008280.1	0	0	0	0	0	0	0	0
AC008427.2	0	0	0	0	0.943047	0	0.94591	0
AC008440.10	0	0	0	0	1.88609	1.11462	1.89182	1.1117
AC008565.1	0	0	0	0	0	0	0	0
AC008592.3	10.8239	18.6001	8.57548	47.7326	7.54438	7.80231	8.51319	8.89359
AC008592.4	3.93596	14.6843	0	18.5085	3.77219	3.34385	3.78364	3.3351
AC008592.5	0	14.6843	0	4.87067	0	0	0	0
AC008592.7	0	0	0	0	0	0	0	0
AC008592.8	0	0	0	0	3.77219	2.22923	5.67546	3.3351
AC008691.1	0	0	0	0	0	0	0	0
AC008694.2	0	0	0	0	0	0	0	0
AC008694.3	0	0	0	0	0	0	0	0
AC008697.1	0	2.93685	0	0	1.88609	1.11462	1.89182	2.2234
AC008746.10	0	0	0	0	0.943047	0	0.94591	0
AC008746.12	40.3436	42.0949	37.1604	50.655	32.0636	31.2092	32.1609	33.351
AC008746.3	0	0	0	0	0.943047	0	0.94591	0
AC008746.5	0	0	0	0	2.82914	2.22923	2.83773	2.2234
AC008746.9	0	0	0	0	0	0	0	0
AC008753.3	3.93596	21.5369	0	4.87067	8.48742	8.91692	9.4591	8.89359
AC008753.4	3.93596	5.87371	8.57548	13.6379	24.5192	18.9485	31.215	22.234
AC008753.6	0	2.93685	3.81133	1.94827	3.77219	3.34385	3.78364	3.3351
AC008781.7	0	0	0	0	13.2027	12.2608	13.2427	11.117
AC008834.2	0	0	0	0	0	0	0	0
AC008850.3	0	0	0	0	0	0	0	0
AC008937.2	0	0	0	0	0	0	0.94591	0
AC008937.3	0	0	0	0	0	0	0	0
AC008940.1	0	5.87371	0	1.94827	0.943047	0	0.94591	0
AC008982.2	0	0	0	0	12.2596	12.2608	12.2968	12.2287
AC008984.5	0	0	0	0	1.88609	1.11462	1.89182	1.1117
AC008984.6	0	0	0	0	0.943047	1.11462	0.94591	1.1117
AC008984.7	142.678	124.327	116.245	86.6979	35.8358	18.9485	42.5659	30.0159
AC008985.1	0	0	0	0	1.88609	1.11462	1.89182	1.1117
AC008991.1	0	0	0	0	0	0	0	0
AC008992.1	0	0	0	0	0	0	0	0
AC008993.2	0	0	0	0	0	0	0	0
AC008993.3	0	0	0	0	0	0	0	0
AC009005.2	29.5197	18.6001	24.7736	34.0947	50.9245	51.2723	52.025	56.6967
AC009014.3	0	0	0	0	0	0	0	0
AC009095.4	0	0	0	0	10.3735	8.91692	9.4591	8.89359
AC009110.1	0	0	0	0	0	0	0	0
AC009120.10	0	0	0	0	0	0	0	0
AC009120.11	0	0	0	0	0.943047	0	1.89182	0
AC009120.3	0	0	0	0	4.71524	4.45846	4.72955	4.4468
AC009120.4	0	0	0	4.87067	0	0	0	0
AC009120.5	0	0	0	0	4.71524	4.45846	5.67546	4.4468
AC009120.6	234.19	218.306	231.538	240.611	95.2478	109.232	99.3205	116.728
AC009120.8	0	0	0	0	0	0	0	0
AC009120.9	0	0	0	0	0	0	0	0
AC009133.12	0	0	0	0	98.0769	109.232	94.591	108.947
AC009133.15	0	0	0	0	0	0	0	0
AC009133.17	131.855	203.622	178.179	171.448	80.159	90.2839	86.0778	93.3827
AC009133.21	0	0	0	0	22.6331	21.1777	19.8641	18.8989
AC009134.1	0	0	0	0	0	0	0	0
AC009158.1	0	0	0	0	0	0	0	0
AC009161.1	0	0	0	0	0	0	0	0
AC009166.5	0	0	0	0	0	0	0	0
AC009166.7	0	0	0	0	0	0	0	0
AC009227.2	0	0	0	0	0	0	0	0
AC009227.3	0	0	0	0	0	0	0	0
AC009228.1	0	0	0	0	0.943047	0	0.94591	1.1117
AC009229.5	0	2.93685	12.3868	1.94827	0	0	0	0
AC009229.6	0	0	0	0	2.82914	0	3.78364	1.1117
AC009236.2	0	0	0	0	0	0	0	0
AC009237.10	0	0	0	0	0	0	0	0
AC009237.11	0	0	0	0	0	0	0	0
AC009237.13	0	0	0	0	0	0	0	0
AC009237.14	0	0	0	0	0	0	0	0
AC009237.16	0	0	0	0	0	0	0	0
AC009237.17	0	0	0	0	0	0	0	0
AC009237.2	0	0	0	0	0	0	0	0
AC009237.4	0	0	0	0	0	0	0	0
AC009237.5	0	0	0	0	0	0	0	0
AC009237.6	0	0	0	0	0	0	0	0
AC009237.8	0	2.93685	0	4.87067	1.88609	1.11462	1.89182	1.1117
AC009238.7	0	0	0	0	0	0	0	0
AC009238.8	0	0	0	0	0	0	0	0
AC009245.3	0	0	0	0	7.54438	6.68769	6.62137	6.67019
AC009262.2	0	0	0	0	0	0	0	0
AC009263.2	0	0	0	0	0	0	0	0
AC009264.1	0	0	0	0	0	0	0	0
AC009274.6	0	0	0	0	0	0	0	0
AC009276.4	0	2.93685	0	0	0	0	0	0
AC009299.2	3.93596	0	3.81133	0	3.77219	3.34385	3.78364	3.3351
AC009299.4	0	0	0	0	0	0	0	0
AC009299.5	0	0	0	0	1.88609	1.11462	1.89182	1.1117
AC009302.2	6.88793	8.81056	0	6.81894	0.943047	0	0.94591	0
AC009303.1	0	0	0	0	10.3735	5.57308	10.405	5.5585
AC009303.2	0	0	0	0	314.978	251.903	384.985	253.467
AC009303.3	0	0	0	0	0.943047	0	0.94591	0
AC009305.1	0	0	0	0	0	0	0	0
AC009310.1	0	0	0	0	0	0	0	0
AC009312.1	0	0	0	8.7672	0	0	0	0
AC009313.1	0	0	0	1.94827	0	0	0	0
AC009313.2	0	0	0	0	0	0	0	0
AC009362.2	0	0	0	0	0.943047	0	0.94591	0
AC009365.4	0	0	0	0	0	0	0	0
AC009403.2	183.022	115.516	141.019	135.405	66.9563	71.3354	69.0514	81.154
AC009404.2	47.2315	42.0949	40.9717	54.5515	43.3802	46.8138	37.8364	40.0212
AC009411.1	0	0	0	0	0	0	0	0
AC009411.2	0	0	0	0	0	0	0	0
AC009413.2	18.6958	2.93685	0	0	1.88609	1.11462	0.94591	1.1117
AC009414.1	0	0	0	0	0	0	0	0
AC009473.1	0	0	0	0	1.88609	1.11462	1.89182	2.2234
AC009474.1	0	0	0	0	0	0	0	0
AC009474.2	0	0	0	0	0	0	0	0
AC009477.7	0	0	0	0	0	0	0	0
AC009478.1	0	0	0	0	0	0	0	0
AC009480.3	0	0	0	0	0	0	0	0
AC009480.4	0	0	0	0	0	0	0	0
AC009487.4	0	0	0	0	0	0	0	0
AC009487.5	0	0	0	0	0	0	0	0
AC009487.6	0	0	0	0	16.9748	16.7192	17.9723	16.6755
AC009494.3	0	0	0	0	0	0	0	0
AC009495.2	0	0	0	0	85.8173	84.7108	104.05	107.835
AC009495.3	0	0	0	0	0.943047	0	0.94591	0
AC009495.4	18.6958	33.2844	40.9717	34.0947	0	0	0	0
AC009498.1	0	0	0	0	0	0	0	0
AC009500.2	0	0	0	0	0	0	0	0
AC009501.4	0	0	0	0	6.60133	6.68769	7.56728	7.78189
AC009502.1	0	0	0	0	0	0	0	0
AC009502.4	0	0	0	0	0	0	0	0
AC009505.2	0	0	0	0	3.77219	3.34385	3.78364	3.3351
AC009505.4	0	0	0	0	0	0	0	0
AC009506.1	14.7598	36.2212	8.57548	89.6203	240.477	180.568	269.584	243.462
AC009508.1	0	0	0	0	0	0	0	0
AC009517.2	0	0	0	0	0	0	0	0
AC009518.2	0	0	0	0	0	0	0	0
AC009518.3	0	0	0	0	0	0	0	0
AC009518.4	0	0	0	0	0	0	0	0
AC009518.8	0	0	0	0	0	0	0	0
AC009531.2	0	0	0	0	0	0	0	0
AC009541.1	0	0	0	0	0	0	0	0
AC009542.2	0	0	0	0	10.3735	6.68769	10.405	7.78189
AC009784.3	25.5837	14.6843	37.1604	38.9654	1.88609	1.11462	1.89182	1.1117
AC009784.4	0	0	0	0	0	0	0	0
AC009878.2	0	0	0	0	0	0	0	0
AC009892.10	325.701	218.306	252.5	228.921	0	0	0	0
AC009892.2	0	0	0	0	0.943047	1.11462	0.94591	1.1117
AC009892.5	0	0	0	0	0.943047	0	0	0
AC009892.9	0	0	0	0	0	0	0	0
AC009945.4	0	0	0	0	0	0	0	0
AC009947.2	0	0	0	0	0	0	0	0
AC009947.5	0	0	0	0	0	0	0	0
AC009948.5	6.88793	11.7474	0	6.81894	68.8424	75.7939	71.8892	80.0423
AC009948.7	0	0	0	0	0.943047	1.11462	0.94591	1.1117
AC009950.2	417.212	406.265	397.331	412.059	270.655	261.935	335.798	317.946
AC009955.8	0	0	0	0	0	0	0	0
AC009961.2	0	0	0	0	0.943047	0	0.94591	0
AC009961.3	18.6958	18.6001	0	22.4051	17.9179	17.8338	18.9182	18.8989
AC009961.5	0	0	0	0	0	0	0	0
AC009963.3	0	0	0	0	0	0	0	0
AC009963.4	0	0	0	0	0	0	0	0
AC009963.5	0	0	0	0	0	0	0	0
AC009963.6	0	0	0	0	0	0	0	0
AC009965.1	0	0	0	0	0	0	0	0
AC009965.2	0	0	0	0	0	0	0	0
AC009967.3	0	0	0	0	0	0	0	0
AC009969.1	0	0	0	0	0	0	0	0
AC009970.1	0	0	0	0	0	0	0	0
AC010082.2	0	0	0	0	0	0	0	0
AC010084.1	3.93596	0	12.3868	0	0	0	0	0
AC010086.1	0	0	16.1981	0	6.60133	5.57308	0	0
AC010086.5	0	0	0	0	0	0	0	0
AC010091.1	0	0	0	0	0	0	0	0
AC010095.6	0	0	0	0	0	0	0	0
AC010096.1	0	0	0	0	0	0	0	0
AC010105.1	0	0	0	0	0	0	0	0
AC010127.3	0	0	0	0	0	0	0	0
AC010132.10	0	0	0	0	0	0	0	0
AC010136.2	0	0	0	0	0	0	0	0
AC010141.4	0	0	0	0	0	0	0	0
AC010141.6	0	0	0	0	0	0	0	0
AC010141.8	0	0	0	0	0	0	0	0
AC010145.4	0	0	0	0	0	0	0	0
AC010148.1	6.88793	14.6843	0	1.94827	0	0	0	0
AC010149.4	1490.74	1310.82	1314.91	1384.24	1.88609	2.22923	2.83773	2.2234
AC010150.1	0	0	0	0	2.82914	2.22923	2.83773	2.2234
AC010153.3	0	0	0	0	0	0	0	0
AC010154.2	0	0	0	0	0	0	0	0
AC010226.4	0	0	0	0	8.48742	8.91692	7.56728	8.89359
AC010240.2	0	0	0	0	2.82914	2.22923	2.83773	2.2234
AC010240.3	0	0	0	0	0	0	0	0
AC010468.1	3.93596	2.93685	24.7736	8.7672	3.77219	3.34385	4.72955	3.3351
AC010468.2	0	0	0	0	0	0	0	0
AC010468.3	0	0	0	0	0	0	0	0
AC010492.2	0	0	0	0	30.1775	20.0631	34.9987	24.4574
AC010492.4	0	0	0	0	0	0	0	0
AC010492.5	0	0	0	0	1.88609	1.11462	1.89182	1.1117
AC010504.2	14.7598	24.4738	8.57548	4.87067	0.943047	0	0.94591	1.1117
AC010518.2	0	0	0	0	0.943047	0	0	0
AC010518.3	0	0	0	0	0	0	0	0
AC010524.2	0	2.93685	0	0	2.82914	2.22923	1.89182	1.1117
AC010524.4	0	0	0	0	0.943047	0	0.94591	0
AC010525.4	0	0	0	0	10.3735	10.0315	9.4591	8.89359
AC010641.1	0	0	0	0	0	0	0	0
AC010642.2	0	0	0	0	0.943047	0	0.94591	0
AC010649.1	0	0	0	0	0	0	0	0
AC010677.5	0	0	0	1.94827	0	0	0	0
AC010723.1	0	0	0	0	0	0	0	0
AC010729.1	0	0	0	0	0	0	0	0
AC010729.2	0	0	0	0	0	0	0	0
AC010731.2	0	0	0	0	0	0	0	0
AC010731.3	0	0	0	0	0	0	0	0
AC010731.4	0	0	0	0	0	0	0	0
AC010731.6	0	0	0	0	2.82914	0	3.78364	0
AC010733.5	6.88793	5.87371	3.81133	8.7672	17.9179	16.7192	17.9723	17.7872
AC010740.1	0	0	0	0	0	0	0	0
AC010745.1	0	0	0	0	0	0	0	0
AC010745.2	0	0	0	0	0	0	0	0
AC010745.3	0	0	0	0	0	0	0	0
AC010745.4	0	0	0	0	0	0	0	0
AC010746.3	0	0	0	0	0.943047	0	0.94591	0
AC010761.13	0	0	0	0	6.60133	5.57308	6.62137	5.5585
AC010761.14	0	0	0	0	0	0	0	0
AC010761.6	0	0	0	0	0	0	0	0
AC010761.8	0	0	0	0	27.3484	26.7508	24.5937	23.3457
AC010761.9	0	0	0	0	15.0888	5.57308	11.3509	4.4468
AC010872.1	0	0	0	0	0	0	0	0
AC010878.3	6.88793	0	0	4.87067	42.4371	15.6046	60.5382	26.6808
AC010880.1	0	0	0	0	0	0	0	0
AC010883.5	0	0	0	0	35.8358	33.4385	41.62	38.9095
AC010884.1	0	5.87371	0	1.94827	0	0	0	0
AC010886.2	0	0	0	0	0.943047	0	0.94591	0
AC010890.1	0	0	0	0	0	0	0	0
AC010891.2	0	0	0	0	0	0	0	0
AC010894.3	3.93596	5.87371	3.81133	1.94827	11.3166	10.0315	10.405	11.117
AC010894.4	0	0	0	0	0	0	0	0
AC010894.5	0	0	0	0	1.88609	1.11462	1.89182	1.1117
AC010900.2	0	0	0	0	1.88609	2.22923	1.89182	1.1117
AC010904.1	0	0	0	0	0	0	0	0
AC010907.2	0	0	0	0	0	0	0	0
AC010907.5	0	0	0	0	0	0	0	0
AC010967.1	0	0	0	0	0	0	0	0
AC010967.2	0	0	0	0	0	0	0	0
AC010967.3	0	0	0	0	0	0	0	0
AC010969.1	0	0	0	0	0	0	1.89182	0
AC010970.2	0	0	0	0	7.54438	2.22923	5.67546	2.2234
AC010971.1	0	0	0	0	0	0	0	0
AC010974.3	0	0	0	0	0	0	0	0
AC010975.1	0	0	0	0	0	0	0	0
AC010975.2	0	0	0	0	0	0	0	0
AC010976.2	0	0	0	0	42.4371	45.6992	42.5659	46.6914
AC010980.2	0	2.93685	0	6.81894	6.60133	4.45846	7.56728	6.67019
AC010982.2	0	0	0	0	0	0	0	0
AC010983.1	0	0	0	0	0	0	0	0
AC010987.5	0	0	0	0	0	0	0	0
AC011193.1	0	0	0	0	0	0	0	0
AC011196.3	0	0	0	0	0	0	0	0
AC011225.1	0	0	0	0	0	0	0	0
AC011233.2	0	0	0	0	0	0	0	0
AC011239.1	0	0	0	0	0	0	0	0
AC011239.2	0	0	0	0	0	0	0	0
AC011242.5	0	0	0	0	0	0	0	0
AC011243.1	0	0	0	0	0	0	0	0
AC011247.3	0	0	0	0	8.48742	4.45846	7.56728	3.3351
AC011284.3	0	0	0	0	0	0	0	0
AC011286.1	0	0	0	0	0	0	0	0
AC011288.2	0	0	0	0	0.943047	0	0	0
AC011290.4	0	0	0	0	0	0	0	0
AC011290.5	0	0	0	0	5.65828	5.57308	6.62137	6.67019
AC011294.3	0	2.93685	0	0	0	0	0	0
AC011298.2	3.93596	0	0	0	0.943047	0	0.94591	0
AC011330.13	0	0	0	0	2.82914	2.22923	1.89182	2.2234
AC011330.5	0	0	0	0	1.88609	1.11462	0.94591	1.1117
AC011380.8	0	0	0	0	309.319	209.548	356.608	286.818
AC011406.2	0	0	0	0	0	0	0	0
AC011431.1	0	0	0	0	0	0	0	0
AC011513.4	3.93596	21.5369	12.3868	1.94827	16.0318	11.1462	18.9182	13.3404
AC011515.2	10.8239	11.7474	3.81133	1.94827	5.65828	4.45846	4.72955	4.4468
AC011516.1	0	0	0	0	0	0	0	0
AC011518.2	0	0	0	0	0	0	0	0
AC011523.2	0	0	0	0	0	0	0	0
AC011524.1	6.88793	2.93685	0	1.94827	0	0	0	0
AC011524.2	0	0	0	0	0	0	0	0
AC011524.3	0	0	0	0	0	0	0	0
AC011525.2	0	0	0	0	0	0	0	0
AC011525.4	0	0	0	0	0	0	0	0
AC011551.3	0	0	0	0	0.943047	0	0.94591	0
AC011625.1	0	0	0	0	0	0	0	0
AC011648.1	0	0	0	0	0	0	0	0
AC011718.3	0	0	0	0	0	0	0	0
AC011738.4	0	0	0	0	0	0	0	0
AC011742.3	3.93596	2.93685	0	4.87067	0.943047	0	0.94591	0
AC011742.5	0	0	12.3868	0	0.943047	0	0.94591	0
AC011747.3	3.93596	11.7474	8.57548	6.81894	2.82914	2.22923	2.83773	2.2234
AC011747.6	3.93596	2.93685	0	0	0	0	0	0
AC011752.1	0	0	0	0	0	0	0	0
AC011753.5	0	0	0	0	0	0	0	0
AC011753.6	0	0	0	0	0	0	0	0
AC011754.1	0	0	0	0	0	0	0	0
AC011816.1	0	0	0	0	1.88609	1.11462	1.89182	1.1117
AC011893.3	0	0	0	0	0.943047	0	2.83773	0
AC011897.2	0	0	0	0	0	0	0	0
AC011899.10	0	0	0	0	0	0	0	0
AC011899.9	0	0	0	0	246.135	161.619	232.694	157.861
AC011901.2	0	0	0	0	0	0	0	0
AC011933.2	0	0	0	0	0.943047	1.11462	0.94591	1.1117
AC011995.1	0	0	0	0	0	0	0	0
AC011995.3	0	0	0	0	0	0	0	0
AC011997.1	3.93596	0	16.1981	0	0	0	0	0
AC011998.1	0	0	0	0	0	0	0	0
AC011998.2	0	0	0	0	0	0	0	0
AC011998.4	0	0	0	0	0	0	0	0
AC011999.1	0	0	3.81133	0	0	0	0	0
AC012065.4	0	0	0	0	0	0	0	0
AC012065.5	0	0	0	0	0	0	0.94591	0
AC012066.1	0	0	0	0	0.943047	0	0.94591	0
AC012074.2	36.4076	39.1581	28.5849	40.9136	11.3166	11.1462	11.3509	12.2287
AC012075.1	0	0	0	0	0	0	0	0
AC012078.2	0	0	0	0	0	0	0	0
AC012123.1	0	0	0	4.87067	0.943047	0	0.94591	0
AC012146.7	0	0	0	0	27.3484	30.0946	31.215	32.2393
AC012306.2	0	0	0	0	0	0	0	0
AC012307.2	0	0	0	0	0	0	0	0
AC012314.19	0	0	0	0	1.88609	1.11462	1.89182	1.1117
AC012314.20	3.93596	2.93685	0	11.6896	4.71524	2.22923	5.67546	3.3351
AC012314.8	0	0	0	0	25.4623	25.6362	21.7559	22.234
AC012322.1	0	0	0	0	0	0	0	0
AC012354.6	0	0	0	0	0	0	0	0
AC012354.8	0	0	3.81133	4.87067	0.943047	0	0.94591	0
AC012358.4	0	0	0	0	14.1457	15.6046	15.1346	16.6755
AC012358.7	0	0	0	0	0.943047	0	0.94591	0
AC012358.8	0	0	0	0	19.804	18.9485	20.81	20.0106
AC012360.4	0	0	0	0	0.943047	0	0	0
AC012360.6	0	0	0	0	0.943047	0	0.94591	0
AC012361.1	0	0	0	0	0	0	0	0
AC012362.3	0	0	0	0	0	0	0	0
AC012363.13	10.8239	2.93685	0	0	1.88609	1.11462	2.83773	1.1117
AC012363.4	18.6958	54.8213	3.81133	13.6379	0	0	0	0
AC012368.1	3.93596	2.93685	8.57548	6.81894	3.77219	3.34385	5.67546	3.3351
AC012370.2	0	0	0	0	0	0	0	0
AC012370.3	0	0	0	0	0	0	0	0
AC012442.5	84.6231	69.5056	78.1322	84.7496	5.65828	5.57308	6.62137	6.67019
AC012442.6	0	0	0	0	4.71524	4.45846	4.72955	4.4468
AC012445.1	0	0	0	0	0	0	0	0
AC012451.1	0	0	0	0	0	0	0	0
AC012454.4	0	0	0	0	3.77219	2.22923	4.72955	2.2234
AC012456.3	0	0	0	0	0	0	0	0
AC012456.4	0	0	0	0	0	0	0	0
AC012462.1	0	0	0	0	0	0	0	0
AC012462.2	0	0	0	0	0	0	0	0
AC012462.3	0	0	0	0	0	0	0	0
AC012485.2	0	0	0	0	0	0	0	0
AC012493.1	0	2.93685	0	0	0	0	0	0
AC012494.1	0	0	0	0	0	0	0	0
AC012497.2	0	0	0	0	0	0	0	0
AC012499.1	0	0	0	0	0	0	0	0
AC012501.2	0	0	0	0	0	0	0	0
AC012501.3	0	0	0	0	0	0	0	0
AC012506.1	0	0	0	0	0	0	0	0
AC012506.2	0	0	0	0	0	0	0	0
AC012506.3	0	0	0	0	0	0	0	0
AC012506.4	0	0	0	0	0	0	0	0
AC012507.3	3.93596	2.93685	0	0	0.943047	0	0.94591	0
AC012512.1	0	0	0	0	0.943047	0	0	0
AC012513.4	0	0	0	0	1.88609	1.11462	2.83773	2.2234
AC012513.6	0	0	0	0	0	0	0	0
AC012531.1	0	0	0	0	0	0	0	0
AC012531.2	0	0	0	0	0	0	0	0
AC012531.25	0	0	0	0	0.943047	0	0	0
AC012593.1	0	0	0	0	0	0	0	0
AC012594.1	0	0	0	0	0	0	0	0
AC012613.2	0	0	0	0	0.943047	0	0.94591	0
AC012668.1	0	0	0	0	0	0	0	0
AC012668.2	0	0	0	0	0	0	0	0
AC012668.3	0	0	0	0	0	0	0	0
AC012671.2	0	0	0	0	0	0	0	0
AC013248.2	0	0	0	0	0	0	0	0
AC013262.1	0	0	0	0	0	0	0	0
AC013264.2	0	0	0	0	10.3735	7.80231	10.405	7.78189
AC013267.1	0	0	0	0	0	0	0	0
AC013268.3	0	0	0	0	0	0	0	0
AC013268.4	0	0	0	0	0	0	0	0
AC013269.3	0	0	0	0	0	0	0	0
AC013269.4	0	0	3.81133	0	0	0	0	0
AC013269.5	0	0	0	0	0	0	0	0
AC013271.3	0	0	0	0	0	0	0	0
AC013275.2	0	0	0	0	0	0	0	0
AC013399.3	0	0	0	0	0	0	0	0
AC013401.1	0	0	0	0	0	0	0	0
AC013401.2	0	0	0	0	0	0	0	0
AC013402.3	0	0	0	0	0	0	0	0
AC013402.4	0	0	0	0	0	0	0	0
AC013402.5	0	0	0	0	0	0	0	0
AC013403.13	0	0	0	0	0	0	0	0
AC013404.1	0	0	0	0	0	0	0	0
AC013410.1	0	0	0	0	0	0	0	0
AC013410.2	0	0	0	0	0	0	0	0
AC013429.4	0	0	0	0	0	0	0	0
AC013429.5	0	0	0	0	0	0	0	0
AC013436.6	0	0	0	0	0	0	0	0
AC013439.4	0	0	0	0	0	0	0.94591	0
AC013442.1	0	0	0	0	0	0	0	0
AC013444.1	3.93596	5.87371	0	0	1.88609	0	0.94591	0
AC013448.1	0	0	0	0	0	0	0	0
AC013448.2	0	0	0	0	0	0	0	0
AC013460.1	0	14.6843	8.57548	6.81894	2.82914	2.22923	3.78364	2.2234
AC013463.2	0	11.7474	0	4.87067	2.82914	2.22923	2.83773	2.2234
AC013467.1	0	0	0	0	0	0	0	0
AC013470.6	0	0	0	6.81894	0	0	0	0
AC013470.8	0	0	0	0	0	0	0	0
AC013472.3	0	0	0	0	0.943047	0	0.94591	0
AC013472.4	0	0	0	0	0	0	0	0
AC013474.4	0	0	0	0	2.82914	2.22923	2.83773	2.2234
AC013480.2	0	0	0	0	0	0	0	0
AC013727.1	0	0	0	0	0	0	0	0
AC013727.2	0	0	0	0	0	0	0	0
AC013733.3	0	0	0	0	0	0	0	0
AC013733.4	0	0	0	0	0	0	0	0
AC013791.1	0	0	0	0	0	0	0	0
AC015691.13	0	0	0	0	0.943047	0	0.94591	0
AC015818.6	0	0	0	0	0	0	0	0
AC015849.12	0	0	0	0	0	0	0	0
AC015849.13	0	0	0	0	0.943047	0	0.94591	0
AC015849.14	0	0	0	0	1.88609	0	0.94591	0
AC015849.16	21.6478	14.6843	45.7359	25.3275	2.82914	2.22923	2.83773	2.2234
AC015849.19	0	0	0	0	14.1457	13.3754	14.1886	13.3404
AC015849.2	87.5751	24.4738	65.7454	77.9307	5.65828	4.45846	5.67546	5.5585
AC015922.5	0	0	0	0	0	0	0	0
AC015922.7	0	0	0	0	0	0	0	0
AC015923.1	0	0	0	0	0	0	0	0
AC015933.2	0	0	0	0	0	0	0	0
AC015969.3	6.88793	14.6843	0	20.4568	4.71524	4.45846	5.67546	4.4468
AC015971.2	0	0	0	0	29.2345	17.8338	27.4314	16.6755
AC015977.5	0	0	0	0	0	0	0	0
AC015977.6	0	0	0	0	0	0	0	0
AC015987.1	0	0	0	0	1.88609	1.11462	2.83773	2.2234
AC016292.1	0	0	0	0	0	0	0	0
AC016292.3	0	0	0	0	3.77219	3.34385	3.78364	3.3351
AC016561.1	0	0	0	0	0	0	0	0
AC016582.2	0	0	8.57548	0	0	0	0	0
AC016629.3	0	0	0	0	3.77219	1.11462	3.78364	1.1117
AC016644.1	0	0	0	0	0	0	0	0
AC016683.5	0	0	0	0	0.943047	1.11462	0.94591	1.1117
AC016691.2	0	0	0	0	0	0	0	0
AC016694.2	0	0	0	0	0	0	0	0
AC016696.1	0	0	0	0	0	0	0	0
AC016700.2	18.6958	33.2844	12.3868	13.6379	0.943047	0	0.94591	0
AC016700.4	0	0	0	0	0	0	0	0
AC016700.6	10.8239	5.87371	8.57548	8.7672	0.943047	0	0.94591	0
AC016710.1	0	0	0	0	0	0	0	0
AC016712.1	0	0	0	0	0	0	0	0
AC016712.2	3.93596	2.93685	8.57548	4.87067	0.943047	0	0.94591	0
AC016716.1	0	0	0	0	0	0	0	0
AC016716.2	0	0	0	0	0	0	0	0
AC016717.1	0	0	0	0	0	0	0	0
AC016722.3	0	0	0	0	0	0	0	0
AC016722.4	0	0	0	0	4.71524	5.57308	5.67546	5.5585
AC016723.4	6.88793	0	0	0	0.943047	0	0	0
AC016724.6	0	0	0	0	0	0	0	0
AC016730.1	0	0	0	0	0	0	0	0
AC016734.2	0	0	0	0	21.6901	20.0631	22.7018	21.1223
AC016735.1	0	0	8.57548	4.87067	0.943047	0	0.94591	0
AC016735.3	0	0	0	1.94827	0	0	0	0
AC016738.3	0	0	0	0	0	0	0.94591	0
AC016738.4	0	0	0	0	0.943047	0	1.89182	1.1117
AC016739.2	307.989	270.191	240.114	352.636	108.45	98.0862	90.8074	83.3774
AC016745.3	0	0	0	0	0	0	0	0
AC016747.3	0	0	0	0	75.4438	83.5962	71.8892	80.0423
AC016751.2	0	0	0	0	0	0	0	0
AC016751.3	0	0	0	0	0	0	0	0
AC016757.3	33.4556	24.4738	28.5849	37.0171	45.2663	42.3554	44.4578	44.468
AC016768.1	0	0	0	0	0	0	0	0
AC016772.4	0	0	0	0	0	0	0	0
AC016831.3	0	0	0	0	0	0	0	0
AC016831.5	0	0	0	0	0	0	0	0
AC016831.6	0	0	0	0	0.943047	0	0.94591	0
AC016894.1	0	0	0	0	0.943047	0	0.94591	0
AC016903.1	0	0	0	0	0	0	0	0
AC016903.2	0	0	0	0	0	0	0	0
AC016907.2	0	0	0	0	0	0	0	0
AC016907.3	0	2.93685	3.81133	1.94827	1.88609	1.11462	1.89182	1.1117
AC016908.1	0	0	0	0	0	0	0	0
AC016909.1	0	0	0	0	0	0	0	0
AC016909.2	0	0	0	0	0	0	0	0
AC016910.1	0	0	0	0	0	0	0.94591	0
AC016994.2	0	0	0	0	0	0	0	0
AC016995.3	6.88793	0	0	0	0.943047	0	0.94591	0
AC016999.2	0	0	0	0	1.88609	1.11462	0.94591	1.1117
AC017002.1	0	0	8.57548	1.94827	8.48742	7.80231	8.51319	6.67019
AC017002.2	0	0	0	0	7.54438	6.68769	8.51319	7.78189
AC017002.4	0	2.93685	0	4.87067	0	0	0	0
AC017006.2	0	0	0	0	0	0	0	0
AC017006.3	0	0	0	0	0	0	0	0
AC017019.1	0	0	0	0	0	0	0	0
AC017035.2	0	0	0	0	1.88609	1.11462	1.89182	0
AC017048.1	0	0	0	0	0	0	0	0
AC017048.2	0	0	0	0	0	0	0	0
AC017053.1	0	0	0	0	0	0	0	0
AC017060.1	0	0	0	0	0.943047	0	1.89182	0
AC017074.1	0	0	0	0	0	0	0	0
AC017074.2	0	14.6843	16.1981	4.87067	3.77219	3.34385	4.72955	4.4468
AC017078.1	0	0	0	0	0	0	0	0
AC017079.3	0	2.93685	0	1.94827	0	0	0	0
AC017079.4	0	0	0	0	0.943047	0	0.94591	0
AC017081.2	0	0	0	0	0	0	0	0
AC017083.2	0	0	0	0	0	0	0	0
AC017101.10	0	0	0	0	0	0	0	0
AC017104.2	0	11.7474	0	6.81894	1.88609	1.11462	0.94591	1.1117
AC017104.4	0	0	0	0	0	0	0	0
AC017104.6	80.6871	63.6319	58.1227	71.1118	34.8927	26.7508	29.3232	18.8989
AC018359.3	0	0	0	0	0	0	0	0
AC018442.1	0	0	0	0	1.88609	1.11462	1.89182	1.1117
AC018462.2	0	0	0	0	0	0	0	0
AC018463.4	0	0	0	0	0	0	0	0
AC018463.5	0	0	0	0	0	0	0	0
AC018495.3	0	0	0	0	0	0	0	0
AC018634.9	0	0	0	0	0.943047	0	1.89182	1.1117
AC018641.7	0	0	0	0	0	0	0	0
AC018643.4	0	0	0	0	0	0	0	0
AC018647.3	0	2.93685	3.81133	1.94827	1.88609	1.11462	1.89182	1.1117
AC018685.1	0	0	0	0	0	0	0	0
AC018685.2	0	0	0	0	0	0	0	0
AC018693.5	0	0	0	0	0	0	0	0
AC018693.6	0	0	0	0	0.943047	0	0.94591	0
AC018696.1	0	0	0	0	0	0	0	0
AC018696.4	0	0	0	1.94827	0	0	0	0
AC018712.2	0	0	0	0	0	0	0	0
AC018717.1	3.93596	0	0	0	0	0	0	0
AC018717.2	0	0	0	0	0	0	0	0
AC018730.4	0	0	0	0	0	0	0	0
AC018731.3	3.93596	11.7474	3.81133	0	0	0	0.94591	0
AC018735.1	0	0	0	0	0.943047	0	0.94591	0
AC018738.2	0	0	0	0	30.1775	25.6362	26.4855	24.4574
AC018755.16	10.8239	8.81056	3.81133	22.4051	6.60133	6.68769	5.67546	5.5585
AC018755.17	0	0	0	0	0.943047	0	0.94591	0
AC018766.6	0	0	0	0	4.71524	4.45846	4.72955	4.4468
AC018804.3	0	0	0	0	0	0	0	0
AC018804.6	29.5197	14.6843	0	1.94827	2.82914	1.11462	2.83773	1.1117
AC018816.1	0	0	0	0	0	0	0	0
AC018816.3	3.93596	14.6843	0	1.94827	6.60133	6.68769	5.67546	5.5585
AC018832.1	0	0	0	0	0	0	0	0
AC018865.11	0	0	0	0	0	0	0	0
AC018865.5	0	0	0	0	0.943047	0	0.94591	0
AC018866.1	0	0	0	0	0	0	0	0
AC018878.3	0	0	0	0	0	0	0	0
AC018880.1	0	0	0	0	0	0	0	0
AC018880.2	0	0	0	0	0	0	0	0
AC018890.6	282.405	227.117	247.736	297.111	27.3484	16.7192	34.0528	22.234
AC018892.3	0	0	0	0	0	0	0	0
AC018892.8	0	0	0	0	0	0	0	0
AC019048.1	3.93596	0	8.57548	4.87067	0.943047	0	0.94591	0
AC019050.1	0	0	0	0	0	0	0	0
AC019055.1	0	0	0	0	0	0	0	0
AC019064.1	0	0	0	0	0	0	0	0
AC019070.1	0	0	0	0	0	0	0	0
AC019080.1	0	0	0	0	0	0	0	0
AC019084.7	0	0	0	0	0	0	0	0
AC019097.7	0	0	0	0	1.88609	1.11462	1.89182	2.2234
AC019109.1	0	0	0	0	0	0	0	0
AC019118.3	21.6478	2.93685	12.3868	8.7672	0	0	0	0
AC019118.4	0	0	0	0	0	0	0	0
AC019129.1	0	0	0	0	0.943047	0	0.94591	0
AC019178.2	0	0	0	0	0	0	0	0
AC019178.3	0	0	0	0	0	0	0	0
AC019181.3	0	0	0	0	0.943047	0	0.94591	0
AC019185.2	0	0	0	0	0	0	0	0
AC019185.3	0	0	0	0	0	0	0	0
AC019185.4	0	0	0	0	0	0	0	0
AC019186.1	6.88793	0	0	1.94827	1.88609	1.11462	2.83773	1.1117
AC019330.1	0	0	0	1.94827	0	0	0	0
AC020550.7	0	0	0	0	0	0	0	0
AC020571.3	0	0	0	0	17.9179	15.6046	17.0264	16.6755
AC020594.5	0	0	0	0	2.82914	2.22923	2.83773	2.2234
AC020595.1	0	0	0	4.87067	0	0	0	0
AC020743.2	0	0	0	0	0	0	0	0
AC020743.3	0	0	0	0	0	0	0	0
AC020743.4	0	0	0	0	0	0	0	0
AC020915.2	0	0	0	0	0	0	0	0
AC020951.1	0	0	0	0	2.82914	2.22923	3.78364	3.3351
AC020956.3	3.93596	5.87371	12.3868	0	9.43047	5.57308	8.51319	6.67019
AC020983.5	0	0	0	0	0	0	0	0
AC021016.7	0	0	0	0	2.82914	2.22923	2.83773	2.2234
AC021188.4	91.511	69.5056	70.5095	68.1894	25.4623	23.4069	22.7018	18.8989
AC021218.2	0	0	0	0	0	0	0	0
AC021224.1	0	0	0	0	0	0	0	0
AC021876.4	0	0	0	0	0	0	0	0
AC022007.5	0	0	0	0	36.7788	34.5531	37.8364	37.7978
AC022153.1	0	0	0	0	0	0	0	0
AC022154.7	0	0	0	0	2.82914	2.22923	1.89182	2.2234
AC022173.2	0	0	0	0	0	0	0	0
AC022182.1	55.1034	93.9794	65.7454	66.2411	3.77219	4.45846	4.72955	4.4468
AC022182.2	0	0	0	0	5.65828	4.45846	6.62137	6.67019
AC022182.3	10.8239	0	3.81133	4.87067	18.8609	17.8338	19.8641	18.8989
AC022201.4	0	0	0	0	0	0	0	0
AC022210.2	6.88793	5.87371	3.81133	4.87067	29.2345	28.98	25.5396	27.7925
AC022431.3	0	0	0	0	16.0318	10.0315	19.8641	14.4521
AC022486.1	0	0	0	0	0	0	0	0
AC022816.2	0	0	0	1.94827	0	0	0	0
AC022819.3	0	0	0	0	0.943047	0	0.94591	0
AC023115.4	0	0	0	0	0	0	0	0
AC023128.1	0	0	0	0	0	0	0	0
AC023128.2	0	0	0	0	0	0	0	0
AC023137.2	3.93596	0	0	0	0	0	0	0
AC023271.1	0	0	0	0	1.88609	0	0.94591	0
AC023274.4	3.93596	0	0	0	0	0	0	0
AC023274.6	0	0	0	0	0	0	0	0
AC023347.1	0	0	0	0	0	0	0	0
AC023347.2	0	0	0	0	0	0	0	0
AC023449.2	0	0	0	0	0	0	0	0
AC023469.1	0	2.93685	0	0	0	0	0	0
AC023469.2	0	0	0	0	0	0	0	0
AC023481.1	0	0	0	0	0	0	0	0
AC023590.1	0	0	0	0	1.88609	1.11462	1.89182	1.1117
AC023669.1	0	0	0	0	0	0	0	0
AC024028.1	3.93596	0	0	0	0	0	0	0
AC024067.1	0	0	0	0	0	0	0	0
AC024082.3	0	0	0	0	0	0	0	0
AC024082.4	0	0	0	0	0	0	0	0
AC024084.1	29.5197	18.6001	8.57548	6.81894	0.943047	1.11462	1.89182	1.1117
AC024132.1	0	0	0	0	0	0	0	0
AC024162.2	0	0	0	0	0	0	0	0
AC024560.2	0	0	0	4.87067	0.943047	0	0.94591	0
AC024560.3	293.229	358.296	438.302	329.257	177.293	202.86	169.318	192.324
AC024592.9	0	0	0	0	0	0	0	0
AC024619.2	0	0	0	0	0	0	0	0
AC024704.2	6.88793	2.93685	3.81133	11.6896	3.77219	3.34385	3.78364	4.4468
AC024937.2	0	0	0	0	0.943047	0	0.94591	0
AC024937.4	0	2.93685	3.81133	1.94827	0.943047	0	0.94591	0
AC024937.6	0	2.93685	0	6.81894	5.65828	5.57308	5.67546	5.5585
AC025016.1	0	0	0	0	3.77219	2.22923	2.83773	1.1117
AC025165.8	0	0	0	0	1.88609	1.11462	1.89182	1.1117
AC025171.1	0	0	0	0	54.6967	59.0746	55.8087	58.9201
AC025335.1	21.6478	66.5687	45.7359	68.1894	91.4756	99.2008	89.8614	95.6061
AC025442.3	0	0	0	0	0	0	0	0
AC025750.5	0	0	0	0	0	0	0	0
AC025750.7	0	0	0	0	0	0	0	0
AC025811.3	0	0	0	0	0	0	0	0
AC025918.2	0	0	0	0	0.943047	0	0.94591	0
AC026150.6	21.6478	0	0	8.7672	0.943047	0	0.94591	1.1117
AC026150.8	6.88793	2.93685	0	0	0.943047	0	0.94591	1.1117
AC026167.1	0	0	0	0	0	0	0	0
AC026185.1	0	0	0	0	0	0	0	0
AC026188.1	3.93596	2.93685	16.1981	4.87067	0	0	0	0
AC026202.3	21.6478	21.5369	37.1604	25.3275	1.88609	1.11462	1.89182	1.1117
AC026202.5	0	0	0	0	0	0	0	0
AC026271.5	0	0	0	0	5.65828	5.57308	5.67546	5.5585
AC026471.6	0	0	0	0	0.943047	0	0	0
AC026904.1	0	0	0	0	0	0	0	0
AC026954.6	0	0	8.57548	0	0.943047	0	0.94591	0
AC027119.1	0	0	0	0	0	0	0	0
AC027124.2	0	0	0	0	0	0	0	0
AC027124.3	0	0	0	0	0	0	0	0
AC027601.1	0	0	0	0	101.849	114.805	99.3205	108.947
AC027612.1	0	0	0	0	0.943047	0	0.94591	0
AC027612.3	0	0	0	0	0	0	0	0
AC027612.4	0	5.87371	0	0	0	0	0	0
AC027612.6	36.4076	54.8213	28.5849	15.5861	3.77219	2.22923	2.83773	2.2234
AC034187.2	0	0	0	0	0	0	0	0
AC034220.3	59.0394	60.695	65.7454	54.5515	19.804	21.1777	22.7018	23.3457
AC034228.2	0	0	0	0	0	0	0	0
AC034228.3	0	0	0	0	0.943047	0	0.94591	0
AC034228.4	0	0	0	0	0.943047	0	0.94591	0
AC034243.1	0	0	0	0	0.943047	0	0.94591	0
AC037445.1	0	0	0	0	0	0	0	0
AC046143.3	55.1034	39.1581	70.5095	37.0171	2.82914	3.34385	3.78364	3.3351
AC051649.12	0	0	0	0	0.943047	0	0.94591	0
AC053503.11	0	2.93685	3.81133	4.87067	0	0	0	0
AC053503.12	0	0	0	0	1.88609	0	2.83773	0
AC053503.2	0	0	0	0	0	0	0	0
AC053503.4	0	0	0	0	0.943047	0	0.94591	0
AC053503.6	0	0	0	0	0	0	0	0
AC055764.1	0	0	0	0	0.943047	0	0.94591	0
AC055876.1	0	0	0	0	0	0	0	0
AC058791.1	0	0	0	0	430.029	428.012	462.55	471.36
AC060834.2	3.93596	0	0	0	0	0	0	0
AC060834.3	0	0	0	0	0	0	0	0
AC061961.2	0	0	0	0	0	0	0	0
AC061992.2	18.6958	45.0318	45.7359	27.2757	21.6901	16.7192	29.3232	21.1223
AC062016.1	0	0	0	0	0	0	0	0
AC062016.3	0	0	0	0	0	0	0	0
AC062017.1	65.9273	145.864	132.444	86.6979	35.8358	36.7823	37.8364	37.7978
AC062020.2	0	0	0	0	0	0	0	0
AC062021.1	0	0	0	0	0	0	0	0
AC062022.1	0	0	0	0	0	0	0	0
AC062028.1	3.93596	2.93685	3.81133	1.94827	0.943047	0	0.94591	0
AC062029.1	14.7598	18.6001	37.1604	22.4051	23.5762	23.4069	25.5396	26.6808
AC062031.1	0	0	0	0	0	0	0	0
AC062032.1	0	0	0	0	0	0	0	0
AC063961.1	0	0	0	0	0	0	0	0
AC063976.1	0	0	0	0	0	0	0	0
AC063976.2	0	0	0	0	0	0	0	0
AC063976.3	0	0	0	0	0	0	0	0
AC063976.7	0	0	0	0	0.943047	0	0.94591	0
AC063979.1	0	0	0	0	0	0	0	0
AC063980.3	0	0	0	0	0	0	0	0
AC064834.1	0	0	3.81133	0	0	0	0	0
AC064836.3	0	0	0	0	1.88609	1.11462	1.89182	1.1117
AC064850.4	0	0	0	0	0	0	0	0
AC064852.4	0	0	0	0	0	0	0	0
AC064853.2	0	0	0	0	0.943047	0	0.94591	0
AC064853.3	0	0	0	0	0	0	0	0
AC064865.1	0	0	0	0	0	0	0	0
AC064871.3	0	2.93685	0	1.94827	0	0	0	0
AC064874.1	0	0	0	0	0	0	0	0
AC064875.2	0	0	0	0	0	0	0	0
AC066692.3	0	0	0	0	0	0	0	0
AC067940.1	0	0	0	0	0	0	0	0
AC067945.2	0	0	0	0	0	0	0	0
AC067945.3	0	0	0	0	2.82914	1.11462	2.83773	2.2234
AC067945.4	6.88793	11.7474	8.57548	8.7672	3.77219	2.22923	3.78364	2.2234
AC067956.1	0	0	0	0	0	0	0	0
AC067959.1	3.93596	0	8.57548	4.87067	0	0	0	0
AC067960.1	0	0	0	0	0	0	0	0
AC067968.3	0	0	0	0	0	0	0	0
AC067969.1	0	0	0	0	0	0	0	0
AC067969.2	0	0	0	0	0	0	0	0
AC068042.1	0	0	0	0	0	0	0	0
AC068044.1	0	0	0	0	0	0	0	0
AC068057.1	0	0	0	0	0	0	0	0
AC068134.10	0	0	0	0	0.943047	1.11462	1.89182	1.1117
AC068134.6	0	0	0	0	0	0	0	0
AC068134.8	0	0	0	0	0	0	0	0
AC068135.1	0	0	0	0	0	0	0	0
AC068137.13	0	0	0	0	0	0	0	0
AC068138.1	0	14.6843	8.57548	0	0	0	0	0
AC068196.1	0	0	0	0	0	0	0	0
AC068279.3	3.93596	0	0	0	0	0	0	0
AC068282.3	121.031	24.4738	58.1227	25.3275	16.9748	8.91692	15.1346	8.89359
AC068286.1	0	0	0	0	0	0	0	0
AC068287.1	0	0	0	0	0	0	0	0
AC068483.1	0	0	0	0	0	0	0	0
AC068489.1	0	0	0	0	0	0	0	0
AC068490.1	0	0	0	0	0	0	0	0
AC068491.2	0	0	0	0	0	0	0	0
AC068491.3	0	0	0	0	0.943047	0	0.94591	0
AC068492.1	0	0	0	0	0.943047	0	0.94591	0
AC068499.10	0	2.93685	0	4.87067	0.943047	0	0.94591	0
AC068522.4	0	0	0	0	2.82914	2.22923	2.83773	2.2234
AC068535.2	0	0	0	0	0	0	0	0
AC068538.2	0	0	0	0	0	0	0	0
AC068580.5	0	0	0	0	79.216	47.9285	67.1596	32.2393
AC068580.6	0	0	0	0	966.623	582.944	858.886	340.18
AC068580.7	0	2.93685	0	0	0.943047	0	0.94591	0
AC068657.2	0	0	0	0	0.943047	0	0.94591	0
AC068724.1	0	0	0	0	0	0	0	0
AC068831.10	0	0	3.81133	4.87067	1.88609	2.22923	1.89182	2.2234
AC068831.12	0	0	0	0	0	0	0	0
AC068831.16	0	0	0	0	1.88609	0	1.89182	1.1117
AC068831.17	0	0	0	0	0	0	0	0
AC068831.3	0	0	0	0	0.943047	1.11462	0.94591	1.1117
AC068831.6	0	0	0	4.87067	22.6331	17.8338	22.7018	13.3404
AC068858.1	0	0	0	0	0	0	0	0
AC069154.4	0	0	0	0	0	0	0	0
AC069155.1	0	0	0	0	0	0	0	0
AC069157.1	0	0	0	0	0	0	0	0
AC069213.4	0	0	0	0	0.943047	0	0.94591	0
AC069257.6	0	0	0	0	0	0	0	0
AC069257.8	0	0	0	0	4.71524	3.34385	4.72955	3.3351
AC069277.2	0	0	3.81133	0	0.943047	0	0.94591	0
AC069282.6	0	0	0	0	16.9748	16.7192	18.9182	18.8989
AC069363.1	3.93596	0	12.3868	8.7672	365.902	277.539	321.609	93.3827
AC069513.4	0	8.81056	3.81133	1.94827	0.943047	0	1.89182	1.1117
AC069542.1	0	0	0	0	0	0	0	0
AC072052.7	0	5.87371	0	0	0.943047	1.11462	0.94591	1.1117
AC072061.2	0	0	0	0	0	0	0	0
AC072062.1	0	8.81056	0	1.94827	0	0	0	0
AC072062.3	0	0	0	0	0	0	0	0
AC073043.1	0	0	3.81133	0	0.943047	0	0.94591	0
AC073046.25	3.93596	18.6001	8.57548	8.7672	16.9748	16.7192	17.0264	17.7872
AC073052.1	0	0	0	0	14.1457	11.1462	13.2427	10.0053
AC073055.2	0	0	0	0	0	0	0	0
AC073063.10	0	0	0	0	1.88609	2.22923	1.89182	2.2234
AC073065.3	0	0	0	0	0	0	0	0
AC073069.2	0	0	0	0	0	0	0	0
AC073071.1	0	0	0	0	0	0	0	0
AC073072.5	0	0	0	4.87067	3.77219	2.22923	3.78364	3.3351
AC073072.7	0	0	0	0	0.943047	0	0.94591	0
AC073091.2	0	0	0	0	0	0	0	0
AC073094.4	0	0	0	0	0	0	0	0
AC073109.2	0	0	0	0	0	0	0	0
AC073115.6	3.93596	8.81056	0	4.87067	2.82914	1.11462	1.89182	1.1117
AC073115.7	3.93596	24.4738	0	15.5861	0.943047	0	0.94591	0
AC073130.1	0	0	0	0	0	0	0	0
AC073130.3	0	0	0	0	1.88609	1.11462	1.89182	1.1117
AC073133.1	0	0	0	0	0	0	0	0
AC073133.2	3.93596	0	0	0	0	0	0	0
AC073143.1	0	0	0	0	0	0	0	0
AC073150.6	0	0	0	0	0	0	0	0
AC073218.1	0	0	0	1.94827	0	0	0	0
AC073218.3	0	0	0	0	0	0	0	0
AC073254.1	59.0394	102.79	70.5095	116.896	10.3735	7.80231	11.3509	11.117
AC073257.1	0	0	0	0	0	0	0	0
AC073257.2	0	0	0	0	0	0	0	0
AC073264.10	0	0	0	0	0	0	0	0
AC073264.6	0	0	0	0	0	0	0	0
AC073283.4	10.8239	5.87371	20.9623	18.5085	1.88609	0	2.83773	1.1117
AC073283.7	0	0	0	0	1.88609	1.11462	1.89182	2.2234
AC073284.4	0	0	0	0	0	0	0	0
AC073310.4	0	0	0	0	0	0	0	0
AC073316.1	0	0	0	0	0.943047	0	0.94591	0
AC073316.2	0	0	0	0	0	0	0	0
AC073321.4	0	0	0	0	0	0	0	0
AC073325.1	0	0	0	0	0	0	0	0
AC073325.2	0	0	0	0	0	0	0	0
AC073326.3	0	0	0	0	0.943047	0	0.94591	0
AC073333.8	0	2.93685	0	0	0	0	0	0
AC073342.12	223.366	461.086	363.982	412.059	0	0	0	0
AC073343.13	14.7598	5.87371	33.3491	15.5861	3.77219	3.34385	2.83773	2.2234
AC073387.2	0	0	0	0	0	0	0	0
AC073409.1	0	0	0	0	0	0	0	0
AC073410.1	0	0	0	0	4.71524	3.34385	3.78364	2.2234
AC073415.2	0	0	0	0	0	0	0	0
AC073464.11	0	0	0	0	0	0	0	0
AC073464.4	0	0	0	0	0	0	0	0
AC073464.6	0	0	0	0	0	0	0	0
AC073464.7	0	0	0	0	0	0	0	0
AC073465.1	0	0	0	0	0	0	0	0
AC073465.2	0	0	0	0	0	0	0	0
AC073465.3	0	0	0	0	0	0	0	0
AC073476.1	0	0	0	0	0	0	0	0
AC073551.1	0	0	0	0	0	0	0	0
AC073621.2	0	0	0	0	0	0	0	0
AC073626.2	0	0	0	0	0	0	0	0
AC073635.5	0	0	0	0	0.943047	0	0.94591	0
AC073636.1	0	0	0	0	0	0	0	0
AC073641.2	0	0	0	0	0	0	0	0
AC073834.3	0	2.93685	8.57548	1.94827	0	0	0	0
AC073842.19	0	2.93685	3.81133	1.94827	0	0	0	0
AC073850.6	0	0	0	0	3.77219	2.22923	3.78364	3.3351
AC073869.2	0	0	0	0	0	0	0	0
AC073900.4	0	0	0	0	0	0	0	0
AC073934.6	0	0	0	1.94827	0	0	0	0
AC073957.15	0	0	0	0	0	0	0	0
AC073987.1	0	2.93685	0	0	0	0	0	0
AC073987.2	0	0	0	0	0	0	0	0
AC074011.2	47.2315	8.81056	16.1981	25.3275	28.2914	21.1777	31.215	26.6808
AC074019.1	0	0	0	0	0	0	0	0
AC074019.2	0	0	0	0	0	0	0	0
AC074117.10	176.134	163.485	148.642	169.499	104.678	118.149	105.942	118.952
AC074117.13	0	0	0	0	0	0	0.94591	0
AC074121.4	0	0	0	0	0	0	0	0
AC074141.3	0	0	0	0	16.0318	16.7192	16.0805	17.7872
AC074183.3	0	0	0	0	0	0	0	0
AC074212.6	0	0	0	0	1.88609	1.11462	1.89182	1.1117
AC074286.1	0	0	0	0	20.747	23.4069	22.7018	24.4574
AC074289.1	2561.32	3440.04	3212.95	3952.06	2473.61	2419.83	2933.27	2763.68
AC074290.1	0	0	0	0	0	0	0	0
AC074338.5	0	0	0	0	0	0	0	0
AC074363.1	0	0	0	0	0	0	0	0
AC074366.3	0	0	0	0	0.943047	0	0.94591	0
AC074367.1	0	0	0	0	0	0	0	0
AC074375.1	0	0	0	0	0	0	0	0
AC074389.5	3.93596	2.93685	0	0	0.943047	0	0.94591	0
AC074389.6	0	0	0	0	0	0	0	0
AC074389.7	0	0	0	0	0	0	0	0
AC074391.1	0	5.87371	0	0	0	0	0	0
AC078842.3	0	0	0	0	0	0	0	0
AC078842.4	0	0	0	0	0	0	0	0
AC078851.1	0	0	0	0	0	0	0	0
AC078852.1	0	0	0	0	2.82914	2.22923	2.83773	2.2234
AC078852.2	0	0	0	0	1.88609	1.11462	1.89182	1.1117
AC078882.1	0	0	0	0	0	0	0	0
AC078883.3	0	0	0	0	57.5259	60.1892	61.4841	64.4786
AC078883.4	0	0	0	0	0	0	0	0
AC078899.1	0	0	0	0	5.65828	4.45846	5.67546	5.5585
AC078899.3	0	0	0	0	0	0	0	0
AC078899.4	0	0	0	0	0	0	0	0
AC078942.1	0	0	0	0	0	0	0	0
AC078974.2	0	0	0	0	0	0	0	0
AC079112.1	0	0	0	0	0	0	0	0
AC079117.1	0	0	0	0	0	0	0	0
AC079135.1	0	0	0	0	0	0	0	0
AC079145.4	0	0	0	0	0	0	0	0
AC079150.2	0	0	0	0	0	0	0	0
AC079154.1	0	0	0	0	0	0	0	0
AC079163.1	0	0	0	0	0	0	0	0
AC079199.2	0	0	0	0	0	0	0	0
AC079248.1	0	0	0	0	0	0	0	0
AC079250.1	33.4556	18.6001	40.9717	40.9136	26.4053	22.2923	22.7018	21.1223
AC079305.10	0	0	0	0	3.77219	3.34385	3.78364	4.4468
AC079305.11	0	0	0	0	0	0	0	0
AC079305.5	0	0	0	0	0	0	0	0
AC079305.8	29.5197	33.2844	37.1604	20.4568	0	0	0	0
AC079325.5	0	0	0	0	3.77219	2.22923	3.78364	2.2234
AC079354.3	0	0	0	0	0	0	0	0
AC079354.5	0	0	0	0	0	0	0	0
AC079354.6	0	0	0	0	0	0	0	0
AC079395.1	0	0	0	0	0	0	0	0
AC079448.1	0	0	0	0	0	0	0	0
AC079466.1	0	0	0	0	12.2596	2.22923	3.78364	2.2234
AC079584.2	0	0	0	0	0	0	0	0
AC079584.3	0	0	0	0	61.2981	53.5015	63.376	56.6967
AC079610.1	47.2315	33.2844	33.3491	71.1118	0	0	0	0
AC079610.2	0	0	0	4.87067	0	0	0	0
AC079612.1	0	0	0	0	0	0	0	0
AC079612.2	0	0	0	0	0	0	0	0
AC079613.1	0	5.87371	0	0	0	0	0	0
AC079630.2	36.4076	33.2844	20.9623	43.836	0.943047	1.11462	1.89182	1.1117
AC079630.4	6.88793	8.81056	3.81133	11.6896	187.666	121.493	236.477	201.218
AC079741.2	0	0	0	0	0.943047	0	0.94591	0
AC079776.1	0	0	0	0	0	0	0	0
AC079776.4	0	0	0	0	0	0	0	0
AC079776.6	0	0	0	0	0	0	0	0
AC079779.4	10.8239	24.4738	8.57548	11.6896	0	0	0	0
AC079779.5	0	0	0	0	0	0	0	0
AC079779.7	6.88793	0	20.9623	11.6896	0	0	0	0
AC079780.3	0	0	0	0	0	0	0	0
AC079781.5	0	0	0	0	0	0	0	0
AC079781.7	0	0	0	0	0	0	0	0
AC079781.8	0	0	0	0	0.943047	0	0.94591	0
AC079790.2	0	0	8.57548	8.7672	0	0	0	0
AC079799.2	0	0	0	0	0	0	0	0
AC079807.1	0	0	0	0	0	0	0	0
AC079807.2	40.3436	33.2844	28.5849	32.1464	18.8609	17.8338	21.7559	21.1223
AC079807.4	25.5837	33.2844	24.7736	37.0171	4.71524	3.34385	5.67546	4.4468
AC079809.2	0	0	0	0	0	0	0	0
AC079834.1	3.93596	0	3.81133	0	0	0	0	0
AC079896.1	0	0	0	0	0	0	0	0
AC079922.2	0	5.87371	0	0	2.82914	2.22923	2.83773	2.2234
AC079922.3	161.374	145.864	99.0945	96.4392	76.3868	82.4815	77.5646	83.3774
AC079987.2	0	0	0	0	0	0	0	0
AC079988.3	0	0	0	0	0	0	0	0
AC080002.1	0	0	0	0	0	0	0	0
AC080125.1	0	0	0	0	0	0	0	0
AC083760.1	0	0	0	0	0	0	0	0
AC083822.2	0	0	0	0	0.943047	0	0.94591	0
AC083843.1	21.6478	33.2844	16.1981	22.4051	62.2411	66.8769	63.376	67.8136
AC083843.2	0	0	0	0	0.943047	0	0.94591	0
AC083843.4	0	0	0	0	4.71524	3.34385	5.67546	5.5585
AC083855.5	0	0	0	0	0	0	0	0
AC083862.6	0	0	0	0	0	0	0	0
AC083863.5	0	0	0	0	0	0	0	0
AC083864.3	0	0	0	0	0	0	0	0
AC083864.4	0	0	0	0	0	0	0	0
AC083867.4	0	0	0	0	0	0	0	0
AC083873.4	10.8239	11.7474	0	4.87067	3.77219	3.34385	3.78364	3.3351
AC083875.2	0	0	0	0	0	0	0	0
AC083884.8	0	0	0	0	1.88609	1.11462	1.89182	1.1117
AC083899.1	0	0	0	0	0	0	0	0
AC083899.3	51.1675	5.87371	45.7359	43.836	33.9497	35.6677	32.1609	34.4627
AC083900.1	0	0	0	0	3.77219	3.34385	3.78364	3.3351
AC083939.1	0	0	0	0	0	0	0	0
AC083949.1	18.6958	0	24.7736	15.5861	5.65828	5.57308	4.72955	4.4468
AC084082.3	0	2.93685	0	0	0.943047	0	0.94591	0
AC084117.3	0	0	0	0	16.9748	12.2608	16.0805	6.67019
AC084121.14	0	0	0	0	0	0	0	0
AC084121.17	0	0	0	0	0	0	0	0
AC084149.1	0	0	0	0	0	0	0	0
AC084149.2	0	0	0	0	0	0	0	0
AC084193.1	0	0	0	0	0	0	0	0
AC084219.4	84.6231	212.432	111.481	164.629	2.82914	2.22923	2.83773	3.3351
AC084290.2	0	0	0	0	0.943047	0	0.94591	0
AC084809.2	0	0	0	0	0	0	0.94591	0
AC084809.3	0	0	0	0	0	0	0	0
AC087163.2	0	0	0	0	1.88609	1.11462	0.94591	1.1117
AC087163.3	0	0	0	0	0	0	0	0
AC087294.2	10.8239	24.4738	0	18.5085	12.2596	11.1462	12.2968	12.2287
AC087430.1	0	0	0	0	0	0	0	0
AC087491.2	0	0	0	1.94827	0.943047	0	0.94591	0
AC087499.4	0	0	0	0	0	0	0	0
AC087499.5	0	0	8.57548	0	1.88609	1.11462	1.89182	1.1117
AC087499.7	3.93596	0	0	0	0	0	0	0
AC087499.8	0	0	0	0	0	0	0	0
AC087499.9	0	0	0	0	0	0	0	0
AC087501.1	0	0	0	0	0	0	0	0
AC087650.1	0	0	0	0	0.943047	0	0	0
AC090018.1	0	0	0	0	0	0	0	0
AC090044.2	0	0	0	0	0	0	0	0
AC090283.3	0	0	0	0	0	0	0	0
AC090286.2	0	0	0	0	0.943047	0	0.94591	0
AC090286.4	0	0	0	0	0	0	0	0
AC090453.1	0	0	0	0	0	0	0	0
AC090505.1	0	0	0	0	0	0	0	0
AC090505.5	0	0	0	0	0	0	0	0
AC090587.4	0	0	0	0	9.43047	10.0315	9.4591	10.0053
AC090587.5	0	0	0	0	3.77219	4.45846	4.72955	4.4468
AC090602.2	0	0	0	0	0.943047	0	0.94591	0
AC090616.2	0	11.7474	8.57548	0	15.0888	10.0315	18.9182	14.4521
AC090617.1	0	0	0	0	0	0	0	0
AC090625.1	0	0	0	0	0	0	0	0
AC090696.2	0	0	0	0	0	0	0	0
AC090774.2	0	0	0	0	0	0	0	0
AC090804.1	0	0	0	0	16.0318	10.0315	15.1346	7.78189
AC090952.5	0	0	0	0	0	0	0	0
AC090954.5	0	0	0	0	0	0	0	0
AC090955.5	0	0	0	0	0	0	0	0
AC090957.2	0	0	0	0	0	0	0	0
AC090958.5	0	0	0	0	0	0	0	0
AC090960.1	0	0	0	0	0	0	0	0
AC091069.1	0	0	0	0	0	0	0	0
AC091132.1	0	0	0	0	11.3166	11.1462	12.2968	12.2287
AC091133.1	0	0	0	0	9.43047	10.0315	8.51319	8.89359
AC091153.4	0	0	0	0	0.943047	1.11462	0.94591	1.1117
AC091177.1	0	0	0	0	8.48742	7.80231	8.51319	7.78189
AC091199.1	0	0	0	0	0	0	0	0
AC091492.2	0	0	0	0	0.943047	0	0	0
AC091493.2	3.93596	11.7474	0	0	0	0	0	0
AC091633.2	0	0	3.81133	0	0.943047	0	0.94591	0
AC091633.3	0	11.7474	8.57548	20.4568	3.77219	3.34385	3.78364	3.3351
AC091654.7	0	0	0	0	0	0	0	0
AC091705.1	0	0	0	0	0	0	0	0
AC091729.7	0	0	0	0	0.943047	0	0	0
AC091729.8	0	0	0	0	0	0	0	0
AC091729.9	91.511	82.2319	103.859	73.06	35.8358	36.7823	37.8364	40.0212
AC091770.3	0	0	0	0	0	0	0	0
AC091801.1	3.93596	0	0	0	0	0	0	0
AC091814.2	168.262	2.93685	123.868	8.7672	12.2596	5.57308	11.3509	5.5585
AC091814.3	0	0	0	0	2.82914	2.22923	2.83773	2.2234
AC091878.1	0	0	0	0	102.792	72.45	126.752	115.617
AC092013.1	0	0	0	0	0	0	0	0
AC092066.1	0	0	0	0	49.9815	52.3869	55.8087	60.0318
AC092066.6	0	0	3.81133	0	0	0	0	0
AC092071.1	0	0	0	0	0	0	0	0
AC092106.1	0	0	3.81133	0	0	0	0	0
AC092106.2	0	0	0	0	0	0	0	0
AC092155.1	0	2.93685	0	0	0.943047	0	0.94591	1.1117
AC092155.4	0	0	0	0	0	0	0	0
AC092159.2	10.8239	5.87371	8.57548	4.87067	0.943047	0	0.94591	0
AC092159.3	0	0	0	0	0	0	0	0
AC092162.1	0	0	0	0	0	0	0	0
AC092162.2	0	0	0	0	0	0	0	0
AC092168.2	0	0	0	0	0	0	0	0
AC092168.4	0	0	0	0	0	0	0	0
AC092170.1	0	0	0	1.94827	0	0	0	0
AC092171.2	0	0	0	0	11.3166	11.1462	11.3509	12.2287
AC092171.4	0	0	0	0	198.983	148.244	192.02	201.218
AC092192.1	0	0	0	0	0	0	0	0
AC092198.1	6.88793	11.7474	0	4.87067	2.82914	2.22923	2.83773	2.2234
AC092295.4	0	0	0	0	0	0	0	0
AC092301.3	0	0	0	0	12.2596	12.2608	11.3509	12.2287
AC092316.1	0	0	0	0	37.7219	39.0115	37.8364	36.6861
AC092421.1	0	0	0	0	0	0	0	0
AC092431.3	0	0	0	0	0	0	0	0
AC092484.1	0	0	0	0	0.943047	0	1.89182	0
AC092535.3	0	0	0	0	2.82914	2.22923	2.83773	2.2234
AC092566.1	0	0	3.81133	0	0	0	0	0
AC092568.1	0	0	0	0	0	0	0	0
AC092569.2	0	0	0	0	0	0	0	0
AC092570.1	0	0	0	0	0	0	0	0
AC092570.3	0	0	0	0	0	0	0	0
AC092570.4	0	0	0	0	0	0	0	0
AC092573.2	0	0	0	0	0	0	0	0
AC092580.1	0	0	0	1.94827	2.82914	1.11462	2.83773	1.1117
AC092580.2	0	0	0	0	0.943047	0	0.94591	0
AC092580.3	0	0	0	0	0.943047	0	0.94591	0
AC092597.3	0	0	0	0	0.943047	0	0.94591	0
AC092601.1	0	0	0	0	0	0	0	0
AC092610.12	0	0	0	0	0.943047	0	0.94591	0
AC092614.2	0	0	0	0	0	0	0	0
AC092620.2	25.5837	14.6843	8.57548	4.87067	3.77219	2.22923	4.72955	2.2234
AC092620.3	84.6231	33.2844	40.9717	54.5515	52.8106	24.5215	67.1596	41.1329
AC092625.1	0	0	0	0	0	0	0	0
AC092628.3	0	0	0	0	0	0	0	0
AC092635.1	0	0	0	0	0	0	0	0
AC092638.1	0	0	0	0	0	0	0	0
AC092638.2	0	0	0	0	0	0	0	0
AC092641.2	0	0	0	0	1.88609	1.11462	1.89182	1.1117
AC092642.1	0	0	0	0	0	0	0	0
AC092646.1	0	0	0	0	0	0	0	0
AC092646.2	0	0	0	0	0	0	0	0
AC092651.1	0	0	0	0	0	0	0	0
AC092652.1	0	0	0	0	4.71524	4.45846	4.72955	4.4468
AC092657.2	0	0	0	0	0	0	0	0
AC092660.1	0	0	0	0	0	0	0	0
AC092664.1	0	0	0	0	0	0	0	0
AC092667.2	0	0	0	0	0.943047	0	0.94591	0
AC092669.6	0	0	0	0	0	0	0	0
AC092675.3	0	0	0	0	0	0	0	0
AC092675.4	0	0	0	0	0	0	0	0
AC092684.1	0	2.93685	0	0	0	0	0	0
AC092687.3	0	0	0	0	0	0	0	0
AC092687.4	0	0	0	0	0	0	0	0
AC092687.5	0	0	0	0	0	0	0	0
AC092755.4	0	0	0	0	0	0	0	0
AC092798.2	0	0	0	0	3.77219	3.34385	3.78364	2.2234
AC092835.2	6.88793	0	0	1.94827	1.88609	2.22923	1.89182	1.1117
AC092839.3	0	0	0	0	0	0	0	0
AC092839.4	0	0	0	0	0	0	0	0
AC092933.4	0	0	0	0	0	0	0	0
AC093063.2	6.88793	2.93685	12.3868	8.7672	1.88609	1.11462	1.89182	1.1117
AC093074.1	0	0	0	0	0	0	0	0
AC093084.1	0	0	0	0	0	0	0	0
AC093106.4	0	0	0	0	0	0	0	0
AC093106.6	0	0	0	0	0	0	0	0
AC093107.7	0	0	0	0	0	0	0	0
AC093110.3	0	0	0	0	12.2596	11.1462	12.2968	11.117
AC093142.2	0	0	0	0	0	0	0	0
AC093159.1	29.5197	2.93685	37.1604	13.6379	8.48742	6.68769	8.51319	7.78189
AC093162.3	0	0	0	0	0	0	0	0
AC093162.5	186.958	79.2951	53.3586	77.9307	59.412	64.6477	64.3219	65.5903
AC093166.1	0	0	0	0	0	0	0	0
AC093166.2	0	0	0	0	0	0	0	0
AC093166.3	3.93596	0	0	0	0	0	0	0
AC093166.4	0	0	0	0	0	0	0	0
AC093230.2	0	0	0	0	0	0	0	0
AC093323.3	425.084	464.023	521.199	487.067	289.515	317.665	279.043	289.042
AC093326.3	0	0	0	0	0	0	0	0
AC093382.1	0	0	0	0	0.943047	0	0.94591	0
AC093388.3	0	2.93685	12.3868	4.87067	1.88609	1.11462	1.89182	1.1117
AC093390.1	0	0	0	0	0	0	0	0
AC093495.4	0	0	0	0	249.907	142.671	346.203	203.441
AC093585.6	0	0	0	0	0	0	0	0
AC093609.1	33.4556	18.6001	40.9717	47.7326	16.0318	15.6046	17.0264	15.5638
AC093616.4	117.095	163.485	116.245	118.844	42.4371	44.5846	44.4578	46.6914
AC093620.5	0	0	0	0	13.2027	13.3754	14.1886	14.4521
AC093627.10	87.5751	11.7474	8.57548	30.1981	124.482	83.5962	128.644	128.957
AC093627.11	0	0	0	0	0	0	0	0
AC093627.12	76.7512	75.3793	74.3208	37.0171	1.88609	0	0.94591	0
AC093627.7	0	0	3.81133	6.81894	3.77219	1.11462	4.72955	2.2234
AC093627.8	3.93596	0	3.81133	25.3275	9.43047	5.57308	8.51319	5.5585
AC093627.9	51.1675	39.1581	65.7454	75.9824	8.48742	7.80231	10.405	10.0053
AC093639.1	0	0	0	0	0	0	0	0
AC093642.1	0	0	0	0	11.3166	10.0315	12.2968	10.0053
AC093642.4	0	0	0	0	6.60133	4.45846	6.62137	4.4468
AC093673.5	318.813	333.822	314.434	354.585	475.296	305.405	501.332	434.674
AC093690.1	0	0	0	0	33.0066	32.3238	35.9446	37.7978
AC093698.1	0	0	0	0	0	0	0	0
AC093698.4	0	0	0	0	0	0	0	0
AC093702.1	0	0	0	0	0	0	0	0
AC093716.1	0	0	0	0	0	0	0	0
AC093724.2	0	0	0	0	4.71524	4.45846	4.72955	3.3351
AC093732.1	0	0	0	0	0.943047	0	0.94591	0
AC093787.1	0	0	0	0	0	0	0	0
AC093802.1	0	0	0	0	0	0	0	0
AC093818.1	21.6478	8.81056	16.1981	15.5861	68.8424	78.0231	74.7269	83.3774
AC093826.1	0	0	0	0	0	0	0	0
AC093838.4	1033.19	779.245	666.029	693.583	944.933	1012.07	830.509	771.519
AC093843.1	0	0	0	0	0	0	0	0
AC093850.1	0	0	0	0	0	0	0	0
AC093899.3	6.88793	0	0	0	0	0	0	0
AC093901.1	6.88793	8.81056	8.57548	4.87067	1.88609	0	1.89182	0
AC093911.1	0	0	0	0	0	0	0	0
AC094019.4	0	0	0	0	0.943047	0	0.94591	0
AC096553.5	0	0	0	0	0	0	0	0
[truncated: 61,241 more rows]
